# Supplementary material for: Comparative RNA-Seq Analysis between Monoecious and Androecious Plants Reveals Regulatory Mechanisms Controlling Female Flowering in Cucurbita pepo
Source: Int J Mol Sci. 2023 Dec 6;24(24):17195. doi: 10.3390/ijms242417195 (PMC10743737; doi:10.3390/ijms242417195)
Supplement: Supplementary file 1 [file ijms-24-17195-s001.zip › Supplementary Tables.xlsx]

## Sheet: Supplementary Table S1
Supplementary Table S1: DEGs obtained by VENN diagrams. Specific from the M1_WT vs M0_WT comparison and common between this comparison and M1_WT vs M1_MUT
		Log2_FC
Gene ID	Annotation	M1-WT vs M0-WT	M1-WT vs M1- etr1b	KEGGs Pathways	Transcription factors family (PlantTFDB)	Hormones pathway
111780669	1-aminocyclopropane-1-carboxylate synthase 7	5.21	7.16216	Metabolic pathways, Biosynthesis of secondary metabolites, Cysteine and methionine metabolism (including ethylene biosynthesis)		Hormones: Ethylene biosynthesis
111796240	transcription factor HEC1-like	8.2692	7.07654		bHLH
111805837	1-aminocyclopropane-1-carboxylate synthase CMA101-like	8.69904	6.0577	Metabolic pathways, Biosynthesis of secondary metabolites, Cysteine and methionine metabolism (including ethylene biosynthesis)		Hormones: Ethylene biosynthesis
111803617	rhodanese-like domain-containing protein 15%2C chloroplastic	9.47229	5.97578
111789990	zinc finger protein 10-like	7.38999	5.44247		C2H2
111801999	cation/H(+) antiporter 4-like	4.39736	5.44102
111799075	RING-H2 finger protein ATL34-like	6.17687	5.03059
111797028	isoflavone 2'-hydroxylase-like	2.70266	5.02261
111796890	cytochrome P450 CYP82D47-like	6.70114	5.01145
111788314	protein GLUTAMINE DUMPER 5-like	3.79787	4.83013
111809781	9-cis-epoxycarotenoid dioxygenase NCED1%2C chloroplastic-like	7.84717	4.63849	Metabolic pathways, Biosynthesis of secondary metabolites, Carotenoid biosynthesis (including abscisic acid biosynthesis)		Hormones: ABA biosynthesis
111794844	peroxidase 2-like	4.71719	4.61084	Metabolic pathways, Biosynthesis of secondary metabolites, Phenylpropanoid biosynthesis,
111778558	monothiol glutaredoxin-S2-like	4.67509	4.56874
111800590	NAC domain-containing protein 72-like	5.56182	4.54515		NAC
111788991	cytokinin riboside 5'-monophosphate phosphoribohydrolase LOG3-like	7.16864	4.35246			Hormones: Cytokinins activation
111800158	transcription factor MYC2-like	1.73109	4.31936		bHLH	Hormones: Jasmonates signalling and response
111802629	protein CRABS CLAW	4.90554	4.18627		YABBY
111796025	bidirectional sugar transporter SWEET4-like	3.62897	4.12113
111789058	agamous-like MADS-box protein AGL11 isoform X2	5.93917	4.0355		MIKC_MADS
111802308	oleosin 16.4 kDa-like	5.0751	3.88244
111808051	NAC domain-containing protein 2-like	4.0171	3.81065		NAC
111781935	homeobox-leucine zipper protein ATHB-40-like	4.81881	3.76077		HD-ZIP
111808359	heavy metal-associated isoprenylated plant protein 24	5.35757	3.75928
111781063	ethylene-responsive transcription factor RAP2-13-like	3.13657	3.66695		ERF	Hormones: Ethylene signalling and response
111782688	floral homeotic protein AGAMOUS-like	5.56607	3.65627		MIKC_MADS
111787610	NAC domain-containing protein 72-like	4.27741	3.57632		NAC
111788261	transcription factor MYB36-like	5.98468	3.24743		MYB
111794638	cytokinin riboside 5'-monophosphate phosphoribohydrolase LOG5-like	2.30325	3.15945
111791093	NAC domain-containing protein 100-like	5.23102	3.04627		NAC
111788460	mitogen-activated protein kinase kinase kinase 18-like	2.97549	3.02406
111797313	auxin-responsive protein SAUR71	1.78626	3.01432			Hormones: Auxin signalling and response
111809067	transcription factor MYB62-like	6.62176	2.98719		MYB
111801688	homeobox-leucine zipper protein ATHB-12-like	6.71537	2.98462		HD-ZIP
111804991	zinc finger CCCH domain-containing protein 20-like	3.62347	2.98228
111787434	transcription factor MYB62-like	2.13883	2.92016		MYB
111790831	inositol oxygenase 1-like	3.11968	2.89109	Metabolic pathways, Inositol phosphate metabolism, Biosynthesis of nucleotide sugars, Ascorbate and aldarate metabolism
111790328	NAC domain-containing protein 2-like	3.54138	2.84473		NAC
111777439	L-type lectin-domain containing receptor kinase IX.1-like	3.00285	2.7867
111803317	threonine dehydratase biosynthetic%2C chloroplastic-like	3.51231	2.69397	Metabolic pathways, Biosynthesis of secondary metabolites, Carbon metabolism, Biosynthesis of aminoacids, Glycine, serine and threonine metabolism, Valine, leucine and isoleucine biosynthesis
111792653	NAC domain-containing protein 79-like isoform X2	3.77638	2.64881		NAC
111791372	ethylene-responsive transcription factor 1B	4.4458	2.63587	Plant hormone signal transduction, MAPK signaling pathway	ERF	Hormones: Ethylene signalling and response
111795870	beta-carotene isomerase D27%2C chloroplastic-like isoform X2	2.79618	2.60629	Biosynthesis of secondary metabolites, Carotenoid biosynthesis
111790469	vicilin-like	3.33571	2.56037
111791749	ankyrin repeat-containing protein At5g02620-like isoform X3	3.13797	2.50582
111802501	tryptophan synthase beta chain 1-like	2.6542	2.49532	Metabolic pathways, Biosynthesis of secondary metabolites, Biosynthesis of aminoacids, Glycine, Serine and threonine metabolism, Phenylalanine, tyrosine and tryptophan biosynthesis
111777842	septum-promoting GTP-binding protein 1-like	3.76572	2.47966
111801406	probable inositol transporter 2	2.65134	2.45858
111789018	aldehyde oxidase GLOX1-like	2.22684	2.41672
111798847	zinc finger CCCH domain-containing protein 20-like	2.84422	2.39393
111791280	F-box/kelch-repeat protein At2g44130-like	1.75598	2.36167
111789956	chaperone protein dnaJ 8%2C chloroplastic-like	2.76951	2.29839
111809621	zinc finger protein 4-like	1.1792	2.29172		C2H2
111780997	WUSCHEL-related homeobox 9-like	2.03242	2.26019		WOX
111810485	2-iminobutanoate/2-iminopropanoate deaminase-like	2.62466	2.23675
111796572	7-deoxyloganetin glucosyltransferase-like	2.14778	2.23254
111803852	protein DETOXIFICATION 27-like	5.04526	2.18008
111806178	heat stress transcription factor C-1-like	3.21005	2.17458		HSF
111799694	peroxidase 21-like	3.35794	2.16765	Metabolic pathways, Biosynthesis of secondary metabolites, Phenylpropanoid biosynthesis,
111800217	ethylene-responsive transcription factor 1B-like	4.36016	2.15344	Plant hormone signal transduction, MAPK signaling pathway	ERF	Hormones: Ethylene signalling and response
111791437	short-chain dehydrogenase reductase 2a-like	2.44048	2.10253
111778777	MAPK kinase substrate protein At1g80180-like	1.82126	2.09248
111792643	protein FAF-like%2C chloroplastic	1.82507	2.036
111805896	transcription factor bHLH30-like	1.86698	1.98822		bHLH
111785950	stem-specific protein TSJT1-like	2.77073	1.97799
111803429	putative methyltransferase DDB_G0268948	1.77309	1.97496
111776988	isoflavone 2'-hydroxylase-like isoform X1	2.50605	1.96923
111789706	probable WRKY transcription factor 40 isoform X2	2.03694	1.96309		WRKY
111809843	NAC domain-containing protein 72-like	3.03832	1.96033		NAC
111811228	protein FANTASTIC FOUR 2-like	4.23348	1.9394
111776908	cytokinin riboside 5'-monophosphate phosphoribohydrolase LOG5-like	1.4453	1.9389
111791398	dof zinc finger protein DOF1.7-like	1.55917	1.93754		Dof
111802349	extracellular ribonuclease LE	2.19609	1.91808
111804327	homeobox-leucine zipper protein ATHB-40-like	2.38644	1.91466		HD-ZIP
111781167	vacuolar cation/proton exchanger 3-like isoform X1	6.67392	1.89052
111805813	AT-hook motif nuclear-localized protein 17-like	2.27853	1.87171
111780328	protein GLUTAMINE DUMPER 2-like	1.97904	1.85808
111810624	homeobox-leucine zipper protein ATHB-12-like	2.50959	1.7966		HD-ZIP
111803700	protein PHLOEM PROTEIN 2-LIKE A10-like	1.35948	1.7814
111804773	universal stress protein PHOS32-like	2.21216	1.76324
111801502	F-box protein At1g67340-like	1.36404	1.75951
111799119	NAC domain-containing protein 41-like	1.63078	1.75788		NAC
111792901	dormancy-associated protein homolog 3-like isoform X2	2.94312	1.72207
111790342	receptor-like protein kinase FERONIA	4.79927	1.71678
111790383	dormancy-associated protein homolog 4-like	3.06791	1.70497
111805868	cytokinin riboside 5'-monophosphate phosphoribohydrolase LOG5-like isoform X2	1.00496	1.70434
111792361	amino acid transporter AVT1I-like isoform X1	1.56521	1.69876
111795548	scarecrow-like transcription factor PAT1	2.45975	1.68339		GRAS
111809998	putative glucuronosyltransferase PGSIP8	1.69774	1.68186
111777596	asparagine synthetase [glutamine-hydrolyzing] 1-like	2.29519	1.66932	Metabolic pathways, Biosynthesis of secondary metabolites, Biosynthesis of aminoacids, Alanine, aspartate and glutamate metabolism
111784037	histidine-containing phosphotransfer protein 1-like	2.77996	1.66124	Plant hormone signal transduction		Hormones: Cytokinins signalling and response
111799900	1-aminocyclopropane-1-carboxylate oxidase homolog 1-like isoform X1	1.97128	1.65188			Hormones: Ethylene biosynthesis
111788748	flavonol synthase/flavanone 3-hydroxylase-like	1.69465	1.64618
111782977	sulfite exporter TauE/SafE family protein 5-like	2.11359	1.6252
111797707	NAC domain-containing protein 2-like	1.80317	1.62073		NAC
111796642	stem-specific protein TSJT1-like	1.86239	1.61684
111803966	1-aminocyclopropane-1-carboxylate oxidase 3-like	1.40157	1.59801	Metabolic pathways, Biosynthesis of secondary metabolites, Cysteine and methionine metabolism (including ethylene biosynthesis)		Hormones: Ethylene biosynthesis
111784758	light-inducible protein CPRF2-like	2.22287	1.596		bZIP
111778331	probable sucrose-phosphate synthase 2 isoform X1	2.43514	1.58953	Metabolic pathways, Biosynthesis of secondary metabolites, Starch and sucrose metabolism,
111804460	transcription factor MYB44-like	2.37402	1.58424		MYB
111781175	chaperone protein dnaJ 11%2C chloroplastic	1.43793	1.58271
111778535	annexin D4	2.48576	1.57411
111792621	SNF1-related protein kinase regulatory subunit gamma-1-like isoform X3	3.02713	1.57043
111785854	1-aminocyclopropane-1-carboxylate oxidase 3-like isoform X1	1.41352	1.56423	Metabolic pathways, Biosynthesis of secondary metabolites, Cysteine and methionine metabolism (including ethylene biosynthesis)		Hormones: Ethylene biosynthesis
111806401	light-regulated protein%2C chloroplastic-like	1.43952	1.55869
111803701	protein PHLOEM PROTEIN 2-LIKE A10-like	1.27363	1.51386
111783556	kunitz trypsin inhibitor 2	1.66801	1.50622
111803672	dehydration-responsive element-binding protein 2B-like	1.53613	1.50372		ERF
111781688	cysteine proteinase COT44-like	1.31509	1.49395
111778556	stem-specific protein TSJT1-like	1.81529	1.49258
111792565	protein DETOXIFICATION 40-like	1.449	1.48468
111803854	protein MIZU-KUSSEI 1-like	1.02005	1.47198
111796162	transcription factor MYB44-like	1.55245	1.47067		MYB
111794558	transcription factor bHLH162-like	1.23259	1.46786		bHLH
111792191	auxin-responsive protein IAA29-like	1.79262	1.4613	Plant hormone signal transduction		Hormones: Auxin signalling and response
111780647	cytochrome P450 714A1-like	2.65103	1.45289
111778404	dCTP pyrophosphatase 1-like	1.47591	1.44203	Metabolic pathways, Nucleotide metabolism, Pyrimidine metabolism
111807192	stem-specific protein TSJT1-like	1.29816	1.42931
111798094	vacuolar-processing enzyme	1.74235	1.4268
111805653	epoxide hydrolase 4-like	1.76302	1.41554
111809371	IAA-amino acid hydrolase ILR1-like 6	1.81029	1.37234			Hormones: Auxin conjugation
111808875	putative glycerol-3-phosphate transporter 1	2.06986	1.36913
111794420	asparagine synthetase [glutamine-hydrolyzing] 1-like	1.68232	1.36502	Metabolic pathways, Biosynthesis of secondary metabolites, Biosynthesis of aminoacids, Alanine, aspartate and glutamate metabolism
111806858	putative kinase-like protein TMKL1	1.82106	1.36501
111782673	gibberellin 2-beta-dioxygenase-like	3.18387	1.36356	Biosynthesis of secondary metabolites, Diterpenoid biosynthesis (including gibberellin biosynthesis)		Hormones: Gibberellin inactivation
111802277	protein DETOXIFICATION 29	1.90705	1.36084
111792176	probable alpha%2Calpha-trehalose-phosphate synthase [UDP-forming] 10 isoform X1	2.33248	1.36039	Metabolic pathways, Biosynthesis of secondary metabolites, Starch and sucrose metabolism,
111786922	F-box protein At1g67340-like	1.07689	1.3483
111778910	F-box/LRR-repeat protein 14-like isoform X1	2.1263	1.33769
111788527	anthocyanidin 3-O-glucosyltransferase 2-like	2.10043	1.33677
111792581	light-inducible protein CPRF2-like isoform X1	1.50793	1.33616		bZIP
111798164	zinc finger CCCH domain-containing protein 20-like	2.39491	1.33184		C3H
111788233	VQ motif-containing protein 9-like	1.19318	1.3271
111792429	serine/threonine-protein kinase STY46 isoform X2	1.82168	1.32084
111808021	basic leucine zipper 43-like	1.56286	1.32003		bZIP
111790729	probable WRKY transcription factor 26	2.19711	1.30981	MAPK signaling pathway, Plant-pathogen interaction	WRKY
111805419	organic cation/carnitine transporter 4-like	2.55386	1.30191
111794003	zinc finger CCCH domain-containing protein 20-like	1.99226	1.29801		C3H
111777378	ethylene-responsive transcription factor RAP2-11-like	1.38311	1.2941		ERF	Hormones: Ethylene signalling and response
111778713	receptor-like protein kinase 2	2.18699	1.29113
111778803	zinc finger protein 6-like	1.94786	1.29085		C2H2
111801694	transcription factor HHO2-like	1.72455	1.29032		G2-like
111792754	abscisic acid 8'-hydroxylase 4-like	1.02017	1.28874	Biosynthesis of secondary metabolites, Carotenoid biosynthesis (including abscisic acid biosynthesis)		Hormones: ABA catabolism
111789016	4-hydroxyphenylpyruvate dioxygenase	1.79439	1.28405	Metabolic pathways, Biosynthesis of cofactors, Ubiquinone and other terpenoid-quinone biosynthesis, Phenylalanine metabolism
111795030	ethylene-responsive transcription factor ERF106-like	1.45467	1.27655		ERF	Hormones: Ethylene signalling and response
111810131	root phototropism protein 3-like	1.50124	1.25193
111804094	ethylene-responsive transcription factor ERF060-like	2.27017	1.24933		ERF	Hormones: Ethylene signalling and response
111782533	tonoplast dicarboxylate transporter	2.06908	1.24495
111796676	NAC domain-containing protein 21/22-like	1.16543	1.23392		NAC
111808930	protein EARLY RESPONSIVE TO DEHYDRATION 15-like	1.6344	1.23219
111811225	probable WRKY transcription factor 69 isoform X2	1.4541	1.21899		WRKY
111793520	auxin-responsive protein IAA1-like isoform X1	3.12442	1.2159	Plant hormone signal transduction		Hormones: Auxin signalling and response
111778209	sulfate transporter 3.1-like	1.83347	1.21274
111777136	isocitrate lyase	2.33708	1.20915	Metabolic pathways, Biosynthesis of secondary metabolites, Carbon metabolism, Glyoxylate and dicarboxylate metabolism
111778991	GSH-induced LITAF domain protein-like	1.45776	1.20843
111809669	beta-carotene hydroxylase 2%2C chloroplastic-like	1.02412	1.19828	Metabolic pathways, Biosynthesis of secondary metabolites, Carotenoid biosynthesis,
111780341	SNF1-related protein kinase regulatory subunit gamma-1-like	2.20597	1.19779
111807991	ABC transporter G family member 21-like	1.66586	1.18464	ABC transporters,
111801805	probable purine permease 10	1.59077	1.18266
111791400	metal transporter Nramp6-like	2.0811	1.1791
111779306	auxin-induced protein 22B-like	1.38987	1.17687	Plant hormone signal transduction		Hormones: Auxin signalling and response
111792975	probable galactinol--sucrose galactosyltransferase 6 isoform X1	1.41484	1.17612	Metabolic pathways, Galactose metabolism
111804123	berberine bridge enzyme-like 14	1.33081	1.17147
111791388	alkaline/neutral invertase A%2C mitochondrial-like	1.31116	1.16817
111789949	abscisic acid receptor PYL4-like	1.26806	1.16703	Plant hormone signal transduction, MAPK signaling pathway		Hormones: ABA signalling and response
111803483	auxin-repressed 12.5 kDa protein-like	2.19474	1.16305			Hormones: Auxin signalling and response
111809835	MDIS1-interacting receptor like kinase 2-like	1.20467	1.14795
111791446	protein UNUSUAL FLORAL ORGANS-like	1.30067	1.14717
111806713	polygalacturonase At1g48100-like isoform X3	1.76856	1.14006
111804572	inositol-3-phosphate synthase	1.92503	1.12895	Metabolic pathways, Biosynthesis of secondary metabolites, Inositol phosphate metabolism,
111806127	acid phosphatase 1-like	1.95485	1.1276
111786666	light-inducible protein CPRF2-like isoform X1	1.90467	1.12705		bZIP
111794624	calcium-dependent protein kinase SK5-like	1.21674	1.12486	Plant-pathogen interaction,
111795285	ribose-phosphate pyrophosphokinase 1-like	1.423	1.11988	Metabolic pathways, Biosynthesis of secondary metabolites, Carbon metabolism, Biosynthesis of aminoacids, Purine metabolism, Pentose phosphate pathway
111782229	protein MARD1-like	2.22554	1.11776
111808208	AP2/ERF and B3 domain-containing transcription factor RAV1-like	1.78302	1.1176		RAV
111798082	transcription factor bHLH96-like isoform X1	1.10883	1.11494		bHLH
111803583	chloride channel protein CLC-b-like isoform X1	1.12071	1.11393
111796037	PLAT domain-containing protein 3-like	1.11764	1.11207
111778167	homeobox-leucine zipper protein GLABRA 2-like	1.97643	1.09839		HD-ZIP
111811170	BTB/POZ domain-containing protein At3g05675-like	1.33205	1.09324
111809947	acyl-coenzyme A oxidase%2C peroxisomal	1.37367	1.09137	Metabolic pathways, Biosynthesis of secondary metabolites, Alpha-linoleic acid metabolism (including jasmonic acid biosynthesis), Propanoate metabolism, beta-Alanine metabolism, Carbon metabolism, Fatty acid degradation, Peroxisome, Biosynthesis of unsaturated fatty acids, Fatty acid metabolism		Hormones: Jasmonates biosynthesis
111780162	alpha-aminoadipic semialdehyde synthase-like isoform X1	1.59017	1.08261	Metabolic pathways, Biosynthesis of secondary metabolites, Lysine degradation,
111783091	heavy metal-associated isoprenylated plant protein 7-like	1.91173	1.07638
111805305	RNA-binding protein 38-like	1.43264	1.0729
111798136	phosphate transporter PHO1 homolog 3-like	1.42246	1.06989
111805140	cysteine-rich receptor-like protein kinase 2	1.40496	1.06657
111795519	ninja-family protein 2-like	1.88593	1.05607
111779400	solute carrier family 25 member 44-like	1.31055	1.05588
111804145	two-pore potassium channel 3-like	1.13941	1.04661
111798143	homeobox protein knotted-1-like 2 isoform X2	1.46214	1.02626		TALE
111798217	light-inducible protein CPRF2-like	1.63961	1.02027		bZIP
111786298	catalase isozyme 1	1.36331	1.0196	Metabolic pathways, Biosynthesis of secondary metabolites, Carbon metabolism, Glyoxylate and dicarboxylate metabolism, Peroxisome , MAPK signaling pathway, Tryptophan metabolism,
111788268	14-3-3 protein 7-like isoform X1	1.14019	1.0155
111804914	protein DETOXIFICATION 48-like	1.03228	1.014
111795504	NAC domain-containing protein 2-like	1.0311	1.00925		NAC
111810567	transcription factor TCP19-like	1.47417	1.0028		TCP
111778437	protein TIME FOR COFFEE-like isoform X1	2.1718	1.00088
111788762	abscisic acid 8'-hydroxylase 4-like	4.58591	0	Biosynthesis of secondary metabolites, Carotenoid biosynthesis (including abscisic acid biosynthesis)		Hormones: ABA catabolism
111790974	abscisic acid 8'-hydroxylase 1-like	2.12422	0	Biosynthesis of secondary metabolites, Carotenoid biosynthesis (including abscisic acid biosynthesis)		Hormones: ABA catabolism
111790144	serine/threonine-protein kinase BLUS1	5.65299	0
111780930	transcription factor HEC3-like isoform X3	5.4633	0		bHLH
111780186	cytochrome P450 CYP72A219-like isoform X3	5.44069	0
111804082	putative HVA22-like protein g	5.19168	0
111786098	ATP-dependent DNA helicase Q-like SIM	5.16828	0
111802196	transcription factor HHO2-like	5.07626	0		G2-like
111810636	protein N-lysine methyltransferase METTL21A-like	4.79399	0
111776418	COBRA-like protein 2	4.7789	0
111787984	long-chain-alcohol oxidase FAO4A-like	4.65875	0
111807518	ribonuclease 3-like	4.59272	0
111792445	probable inactive purple acid phosphatase 27	4.586	0
111801139	RING-H2 finger protein ATL33-like	4.55306	0
111803377	cysteine proteinase inhibitor 5-like	4.55082	0
111781829	PLAT domain-containing protein 3-like	4.48232	0
111786437	NAC domain-containing protein 55-like	4.46901	0		NAC
111809505	abscisic acid receptor PYL4-like	-1.41273	0	Plant hormone signal transduction, MAPK signaling pathway		Hormones: ABA signalling and response
111798106	glutamate receptor 2.8-like	4.44393	0
111786984	abscisic acid receptor PYL4-like	-1.41523	0	Plant hormone signal transduction, MAPK signaling pathway		Hormones: ABA signalling and response
111806370	ethylene-responsive transcription factor ERF062-like	4.34346	0		ERF	Hormones: Ethylene signalling and response
111790146	zinc finger protein 11-like	4.34101	0		C2H2
111790926	polygalacturonase QRT3-like	4.3355	0
111805647	probable polyol transporter 6	4.27346	0
111790341	receptor-like protein kinase FERONIA	4.26524	0
111793046	polygalacturonase At1g48100	4.224	0	Metabolic pathways, Pentose and glucuronate interconversions
111780477	probable 2-oxoglutarate-dependent dioxygenase ANS	4.21784	0
111796996	serine carboxypeptidase-like 13	4.19763	0
111781652	auxin-induced protein 15A-like	4.07992	0			Hormones: Auxin signalling and response
111779247	leucine-rich repeat protein 1-like isoform X2	4.07516	0
111776981	indole-3-acetic acid-amido synthetase GH3.10	1.65211	0	Plant hormone signal transduction		Hormones: Auxin conjugation
111786295	cationic amino acid transporter 1-like	4.05081	0
111806461	glu S.griseus protease inhibitor-like isoform X1	4.0021	0
111787331	ubiquitin-conjugating enzyme E2 variant 1A-like	3.94202	0
111803999	CBS domain-containing protein CBSX5-like	3.92485	0
111808303	ABC transporter B family member 15-like isoform X2	3.86842	0	ABC transporters,
111793250	triacylglycerol lipase 2-like	3.8329	0	Steroid biosynthesis,
111799944	probable membrane-associated kinase regulator 1	3.81088	0
111807805	probable protein phosphatase 2C 6	3.71605	0			Hormones: ABA signalling and response
111811279	ABSCISIC ACID-INSENSITIVE 5-like protein 6	1.04858	0	Plant hormone signal transduction	bZIP	Hormones: ABA signalling and response
111799125	transcription initiation factor TFIID subunit 4b-like	3.58078	0	Basal transcription factors
111783496	spermidine synthase 1-like	3.51731	0
111777293	putative phospholipid:diacylglycerol acyltransferase 2	3.50613	0	Metabolic pathways, Glycerolipid metabolism
111780611	protein JINGUBANG-like	3.503	0
111783978	ethylene-responsive transcription factor RAP2-11-like	3.48675	0		ERF	Hormones: Ethylene signalling and response
111805867	dehydration-responsive element-binding protein 2D-like	3.43821	0		ERF
111796606	indole-3-acetic acid-amido synthetase GH3.6-like	1.48607	0	Plant hormone signal transduction		Hormones: Auxin conjugation
111801989	protein BIG GRAIN 1-like E	3.37889	0
111800180	laccase-17-like	3.35677	0
111796720	probable rhamnogalacturonate lyase B isoform X2	3.32265	0
111777304	auxin-responsive protein SAUR21-like	3.321	0			Hormones: Auxin signalling and response
111800561	ganglioside-induced differentiation-associated protein 2-like	3.28553	0
111802338	zinc-finger homeodomain protein 11-like	3.25327	0		ZF-HD
111778723	L-type lectin-domain containing receptor kinase IX.1-like	3.24393	0
111786302	NAC transcription factor 29-like	3.23863	0		NAC
111800526	protein IQ-DOMAIN 14-like	3.21134	0
111803145	chaperone protein dnaJ C76%2C chloroplastic-like	3.20624	0
111797531	protein GLUTAMINE DUMPER 5-like	3.20478	0
111803622	IAA-amino acid hydrolase ILR1-like 3	1.35457	0			Hormones: Auxin conjugation
111792249	ABSCISIC ACID-INSENSITIVE 5-like protein 6	1.01618	0	Plant hormone signal transduction	bZIP	Hormones: ABA signalling and response
111811338	inositol-tetrakisphosphate 1-kinase 1-like	3.08101	0	Metabolic pathways, Inositol phosphate metabolism, Phosphatidylinositol signaling system,
111796088	transcription factor JUNGBRUNNEN 1-like	3.06637	0		NAC
111791576	inactive TPR repeat-containing thioredoxin TTL3-like	3.00874	0
111784747	putative calcium-transporting ATPase 13%2C plasma membrane-type	3.007	0
111795159	mitogen-activated protein kinase kinase kinase 18-like	2.91723	0	MAPK signaling pathway,
111791341	exopolygalacturonase-like	2.8955	0	Metabolic pathways, Pentose and glucuronate interconversions
111796796	ethylene-responsive transcription factor ERF022-like	2.8418	0		ERF	Hormones: Ethylene signalling and response
111810866	protein trichome birefringence-like 31	2.78968	0
111787194	probable protein phosphatase 2C 24	1.27638	0	Plant hormone signal transduction, MAPK signaling pathway		Hormones: ABA signalling and response
111783390	cytochrome P450 71A1-like	2.75511	0
111807751	serine carboxypeptidase-like 40	2.73049	0
111782642	CASP-like protein 1B2	2.63595	0
111785322	putative leucine-rich repeat receptor-like serine/threonine-protein kinase At2g19230	2.61553	0
111784493	phosphate transporter PHO1 homolog 3-like	2.59814	0
111799945	putative ABC transporter C family member 15	2.58161	0
111793762	mitochondrial pyruvate carrier 1-like	2.49267	0
111800712	phosphoenolpyruvate carboxylase kinase 1-like	2.46519	0
111797215	receptor-like serine/threonine-protein kinase At1g78530	2.44466	0
111786259	protein NUCLEAR FUSION DEFECTIVE 4-like	2.43853	0
111780205	probable protein phosphatase 2C 6	1.56803	0	Plant hormone signal transduction, MAPK signaling pathway		Hormones: ABA signalling and response
111807693	MAPK kinase substrate protein At1g80180-like	2.43082	0
111792468	respiratory burst oxidase homolog protein A	2.32443	0	Plant-pathogen interaction, MAPK signaling pathway
111778514	ARGOS-like protein	2.23885	0
111778510	auxin-binding protein ABP19a-like isoform X1	-1.46841	0			Hormones: Auxin perception
111794044	cyclic dof factor 3-like	2.11562	0		Dof
111802758	probable pectate lyase 18	2.09837	0	Metabolic pathways, Pentose and glucuronate interconversions
111790629	homeobox-leucine zipper protein ATHB-12	2.07192	0		HD-ZIP
111795661	UDP-glycosyltransferase 86A2-like	2.06519	0
111805722	acid phosphatase 1-like	2.04197	0
111809018	universal stress protein A-like protein isoform X2	2.03131	0
111807450	late embryogenesis abundant protein D-34-like	2.02919	0
111803679	heat shock factor protein HSF24-like	1.9978	0		HSF
111794893	two-component response regulator-like PRR37	1.9684	0
111795517	inositol-tetrakisphosphate 1-kinase 1-like	1.93618	0	Metabolic pathways, Inositol phosphate metabolism, Phosphatidylinositol signaling system,
111793381	NAC domain-containing protein 100-like	1.93073	0		NAC
111783292	dof zinc finger protein DOF1.5-like	1.91713	0		Dof
111794702	probable serine/threonine-protein kinase WNK4	1.89814	0
111810186	transcription factor MYB73-like	1.8803	0		MYB
111794755	inositol-tetrakisphosphate 1-kinase 1-like	1.8783	0	Metabolic pathways, Inositol phosphate metabolism, Phosphatidylinositol signaling system,
111801658	probable protein phosphatase 2C 75 isoform X4	1.86824	0	Plant hormone signal transduction, MAPK signaling pathway		Hormones: ABA signalling and response
111790201	clathrin interactor EPSIN 2-like	1.86518	0
111781155	CASP-like protein ARALYDRAFT_485429	1.86028	0
111802003	probable methyltransferase PMT15	1.85879	0
111797203	serine/threonine-protein kinase CTR1-like	1.82418	0
111799929	RING-H2 finger protein ATL8	1.81972	0
111780399	pathogen-related protein-like	1.80908	0
111809609	probable protein phosphatase 2C 8	1.41625	0	Plant hormone signal transduction, MAPK signaling pathway		Hormones: ABA signalling and response
111789077	cytochrome P450 86A1-like	1.80021	0	Fatty acid degradation, Cutin, suberine and wax biosynthesis
111778941	ethylene-responsive transcription factor ERF062-like	1.7977	0		ERF	Hormones: Ethylene signalling and response
111811687	protein DETOXIFICATION 40-like	1.79483	0
111800628	protein ABSCISIC ACID-INSENSITIVE 5-like isoform X2	1.5894	0	Plant hormone signal transduction	bZIP	Hormones: ABA signalling and response
111791468	transcription factor bHLH87-like	1.76944	0		bHLH
111789904	3-ketoacyl-CoA thiolase 2%2C peroxisomal	1.76531	0	Metabolic pathways, Biosynthesis of secondary metabolites, Fatty acid metabolism, Peroxisome , Fatty acid degradation, alpha-Linolenic acid metabolism, Biosynthesis of unsaturated fatty acids, Valine, leucine and isoleucine degradation
111799889	1-aminocyclopropane-1-carboxylate oxidase homolog 1-like	1.7467	0			Hormones: Ethylene biosynthesis
111786687	NAC domain-containing protein 100-like	1.75124	0		NAC
111778424	1-aminocyclopropane-1-carboxylate oxidase homolog 3-like	1.55755	0			Hormones: Ethylene biosynthesis
111807351	F-box/LRR-repeat protein 14-like isoform X2	1.72905	0
111803876	floral homeotic protein AGAMOUS-like	1.72746	0		MIKC_MADS
111797180	24-methylenesterol C-methyltransferase 2	1.72487	0	Metabolic pathways, Biosynthesis of secondary metabolites, Steroid biosynthesis
111793366	ethylene-responsive transcription factor RAP2-2-like	1.72329	0		ERF	Hormones: Ethylene signalling and response
111780535	E3 ubiquitin-protein ligase EL5-like	1.70953	0
111794031	probable low-specificity L-threonine aldolase 1	1.68993	0	Metabolic pathways, Biosynthesis of secondary metabolites, Biosynthesis of aminoacids, Glycine, serine and threonine metabolism
111789965	cyclic dof factor 3-like	1.67394	0		Dof
111788715	phosphoenolpyruvate carboxykinase (ATP)	1.65536	0	Metabolic pathways, Biosynthesis of secondary metabolites, Carbon metabolism, Pyruvate metabolism, Carbon fixation in photosynthetic organisms, Glycolysis / Gluconeogenesis, Citrate cycle
111793140	sugar transport protein 14-like	1.64599	0
111807090	beta-fructofuranosidase%2C insoluble isoenzyme CWINV1-like	1.64322	0	Metabolic pathways, Biosynthesis of secondary metabolites, Starch and sucrose metabolism, Galactose metabolism
111809072	probable serine/threonine-protein kinase At1g54610	1.62712	0
111797193	abscisic acid receptor PYL2-like isoform X1	1.62143	0			Hormones: ABA signalling and response
111783019	homeobox-leucine zipper protein HAT5-like isoform X1	1.61884	0		HD-ZIP
111809901	hexose carrier protein HEX6	1.60457	0
111788885	bifunctional nuclease 1-like	1.60288	0
111781249	transcription factor MYB44-like	1.59192	0		MYB
111811923	auxin-induced protein AUX28-like isoform X1	3.63294	0	Plant hormone signal transduction		Hormones: Auxin signalling and response
111792610	protein IRX15-LIKE-like	1.57296	0
111806861	endoglucanase 5	1.56906	0	Metabolic pathways, Starch and sucrose metabolism
111779305	auxin-responsive protein IAA14-like	-5.3759	0	Plant hormone signal transduction		Hormones: Auxin signalling and response
111796022	aquaporin PIP2-7-like	1.56692	0
111800111	E3 ubiquitin-protein ligase UPL4-like isoform X5	1.56571	0	Ubiquitin mediated proteolysis,
111806622	transcription factor bHLH87-like	1.56073	0		bHLH
111798682	probable prolyl 4-hydroxylase 3	1.54935	0	Metabolic pathways, Arginine and proline metabolism
111778794	transcription factor bHLH130-like	1.54358	0		bHLH
111778242	protein MARD1	1.54238	0
111809708	epidermis-specific secreted glycoprotein EP1-like	1.54092	0
111793087	probable aspartyl aminopeptidase	1.53606	0
111783340	protein DOG1-like 4	1.53004	0
111777703	patatin-like protein 2	1.52354	0
111792949	probable BOI-related E3 ubiquitin-protein ligase 3	1.51563	0
111780048	HVA22-like protein a	1.51534	0
111788854	probable isoaspartyl peptidase/L-asparaginase 2	1.51416	0	Metabolic pathways, Biosynthesis of secondary metabolites, Alanine, aspartate and glutamate metabolism, Cyanoamino acid metabolism
111795035	F-box protein PP2-A13-like	1.50943	0
111778547	polyamine oxidase 1-like	1.50262	0	Metabolic pathways, beta-Alanine metabolism, Arginine and proline metabolism,
111777452	dendritic arbor reduction protein 1 isoform X2	1.49284	0
111778920	transcription factor MYBS3-like	1.47837	0		MYB_related
111810477	ethylene-responsive transcription factor 2-like	1.47667	0		ERF	Hormones: Ethylene signalling and response
111798739	beta carbonic anhydrase 5%2C chloroplastic-like isoform X3	1.46884	0	Metabolic pathways, Nitrogen metabolism
111807428	ureide permease 1-like isoform X1	1.46767	0
111810833	syntaxin-52-like	1.46546	0	SNARE interactions in vesicular transport
111808198	dehydration-responsive element-binding protein 2C-like isoform X1	1.46521	0		ERF
111786505	malate synthase%2C glyoxysomal-like	1.4582	0	Metabolic pathways, Biosynthesis of secondary metabolites, Carbon metabolism, Glyoxylate and dicarboxylate metabolism, Pyruvate metabolism,
111786772	cinnamyl alcohol dehydrogenase 1-like	1.45229	0
111793092	F-box protein At4g18380-like	1.45159	0
111810683	dehydrin DHN3-like	1.45064	0
111790756	transcription factor EMB1444-like isoform X1	1.44624	0		bHLH
111798849	mitochondrial carrier protein CoAc1-like	1.44382	0
111785323	probable LRR receptor-like serine/threonine-protein kinase At1g51880	1.44142	0
111801963	homeobox-leucine zipper protein HAT5-like	1.43919	0		HD-ZIP
111778633	protein LAX PANICLE 2-like	1.43762	0
111809614	zinc finger protein GIS3-like	1.43142	0		C2H2
111811203	ninja-family protein AFP2-like	1.42987	0
111805074	ethylene-responsive transcription factor RAP2-1-like	1.42848	0		ERF	Hormones: Ethylene signalling and response
111786431	4-coumarate--CoA ligase-like 5	1.41983	0	Metabolic pathways, Biosynthesis of secondary metabolites, alpha-Linolenic acid metabolism,		Hormones: Jasmonates biosynthesis
111797600	zinc finger protein 1-like	1.41845	0		C2H2
111777682	auxin-responsive protein IAA32-like isoform X1	5.30751	0	Plant hormone signal transduction		Hormones: Auxin signalling and response
111808433	acyl-coenzyme A:6-aminopenicillanic-acid-acyltransferase 40 kDa form-like	1.41606	0
111781519	1-aminocyclopropane-1-carboxylate oxidase 3	-2.68676	0	Metabolic pathways, Biosynthesis of secondary metabolites, Cysteine and methionine metabolism (including ethylene biosynthesis)		Hormones: Ethylene biosynthesis
111780249	zinc finger CCCH domain-containing protein 20-like	1.41316	0		C3H
111795074	protein NRT1/ PTR FAMILY 7.3-like isoform X2	1.40906	0
111801542	ABC transporter G family member 8-like isoform X2	1.40873	0
111788338	fasciclin-like arabinogalactan protein 14	1.40852	0
111776695	F-box protein At3g07870-like	1.40669	0
111802607	sugar carrier protein C-like isoform X2	1.40224	0
111795215	E3 ubiquitin-protein ligase RGLG4	1.40174	0
111804715	linoleate 9S-lipoxygenase 6-like	4.05567	0	Linoleic acid metabolism		Hormones: Ethylene, jamonates, salicylic acid and brassinosteroids signalling
111800232	NAC domain-containing protein 96-like	1.39821	0		NAC
111800269	lysophospholipid acyltransferase LPEAT2-like	1.39472	0	Metabolic pathways, Glycerophospholipid metabolism, Ether lipid metabolism,
111781803	squamosa promoter-binding-like protein 3	1.39348	0		SBP
111798398	adagio protein 3-like isoform X1	1.39109	0	Circadian rhythm - plant ,
111795187	auxin-responsive protein SAUR24-like	-1.07388	0	Plant hormone signal transduction		Hormones: Auxin signalling and response
111798894	protein ELF4-LIKE 3-like	1.38643	0
111800925	beta-galactosidase 9	1.38395	0
111801778	caffeoyl-CoA O-methyltransferase-like isoform X5	1.38242	0	Metabolic pathways, Biosynthesis of secondary metabolites, Phenylpropanoid biosynthesis, Flavonoid biosynthesis
111807505	zinc finger A20 and AN1 domain-containing stress-associated protein 8-like	1.38019	0
111793455	NADP-dependent malic enzyme-like	1.37523	0	Metabolic pathways, Carbon metabolism, Pyruvate metabolism, Carbon fixation in photosynthetic organisms
111776354	ent-copalyl diphosphate synthase%2C chloroplastic isoform X2	2.08356	0	Metabolic pathways, Biosynthesis of secondary metabolites, Diterpenoid biosynthesis (including gibberellin biosynthesis)		Hormones: Gibberellin biosynthesis
111780705	probable zinc metallopeptidase EGY3%2C chloroplastic	1.37011	0
111788856	L-ascorbate oxidase homolog	1.36992	0
111811628	F-box/LRR-repeat MAX2 homolog A-like	1.36457	0
111782893	phosphomethylpyrimidine synthase%2C chloroplastic-like	1.36454	0
111788254	probable E3 ubiquitin-protein ligase RZFP34 isoform X1	1.36121	0	Ubiquitin mediated proteolysis,
111804732	leucine aminopeptidase 2%2C chloroplastic-like	1.35793	0	Metabolic pathways, Glutathione metabolism
111807091	probable LRR receptor-like serine/threonine-protein kinase PAM74	1.35767	0
111778200	ent-kaurenoic acid oxidase 2-like	1.32331	0	Metabolic pathways, Biosynthesis of secondary metabolites, Diterpenoid biosynthesis (including gibberellin biosynthesis)		Hormones: Gibberellin biosynthesis
111811950	trihelix transcription factor ASIL1-like	1.35286	0		Trihelix
111799820	ammonium transporter 2	1.35229	0
111777145	putative zinc finger protein CONSTANS-LIKE 11 isoform X1	1.35	0		CO-like
111783938	protein DYAD-like	1.3484	0
111782811	probable inositol transporter 2	1.34826	0
111778254	O-glucosyltransferase rumi homolog	1.3482	0
111780622	AT-hook motif nuclear-localized protein 28-like	1.34766	0
111804438	thiosulfate sulfurtransferase 18-like	1.34684	0
111797494	ent-kaurene oxidase%2C chloroplastic-like	1.01987	0	Metabolic pathways, Biosynthesis of secondary metabolites, Diterpenoid biosynthesis (including gibberellin biosynthesis)		Hormones: Gibberellin biosynthesis
111781771	putative E3 ubiquitin-protein ligase XBAT31	1.34309	0
111793182	F-box/LRR-repeat MAX2 homolog A-like	1.34031	0
111786670	cinnamyl alcohol dehydrogenase 1-like	1.33758	0
111792183	RING-H2 finger protein ATL74-like isoform X1	1.33454	0
111778571	signal peptide peptidase-like 4	1.32733	0
111790311	auxin-responsive protein SAUR32-like	1.42798	0	Plant hormone signal transduction		Hormones: Auxin signalling and response
111792663	temperature-induced lipocalin-1-like	1.32398	0
111799027	protein SABRE-like	1.3237	0
111781930	gibberellin 20 oxidase 1-D-like	-1.20168	0	Metabolic pathways, Biosynthesis of secondary metabolites, Diterpenoid biosynthesis (including gibberellin biosynthesis)		Hormones: Gibberellin biosynthesis
111783240	F-box/LRR-repeat protein At5g63520-like	1.32168	0
111792929	PRA1 family protein F2-like	1.31298	0
111792613	protein EDS1L-like isoform X1	1.31151	0	Plant-pathogen interaction,
111788309	auxin-responsive protein SAUR32-like	-1.17421	0	Plant hormone signal transduction		Hormones: Auxin signalling and response
111792412	long chain acyl-CoA synthetase 8 isoform X1	1.30787	0	Metabolic pathways, Fatty acid metabolism, Peroxisome , Fatty acid biosynthesis, Fatty acid degradation,
111804150	protein FAR-RED-ELONGATED HYPOCOTYL 1-LIKE-like	1.30649	0
111794450	receptor-like cytoplasmic kinase 176	1.3056	0
111777516	auxin-responsive protein SAUR71-like	2.43419	0	Plant hormone signal transduction		Hormones: Auxin signalling and response
111783058	malate synthase%2C glyoxysomal	1.29889	0	Metabolic pathways, Biosynthesis of secondary metabolites, Carbon metabolism, Glyoxylate and dicarboxylate metabolism, Pyruvate metabolism,
111794650	auxin-responsive protein SAUR71-like	1.76207	0	Plant hormone signal transduction		Hormones: Auxin signalling and response
111781209	soluble inorganic pyrophosphatase-like isoform X1	1.29395	0	Oxidative phosphorylation,
111810074	ferric reduction oxidase 4-like isoform X1	1.29173	0
111808923	transcription factor DIVARICATA-like	1.29083	0		MYB
111789786	mitogen-activated protein kinase 19-like	1.28612	0	Efferocytosis
111798655	dormancy-associated protein homolog 3 isoform X2	1.28202	0
111808954	ethylene-responsive transcription factor ERF106-like	1.28084	0		ERF	Hormones: Ethylene signalling and response
111805958	homeobox-leucine zipper protein HAT22-like	1.27869	0		HD-ZIP
111811903	shaggy-related protein kinase zeta-like	1.16711	0	Plant hormone signal transduction		Hormones: Brassinosteroid signalling and response
111780150	protein EDS1L	1.27575	0	Plant-pathogen interaction,
111805189	F-box protein At3g12350-like	1.2756	0
111776933	transcription factor MYB44-like isoform X2	1.27463	0		MYB
111784716	homeobox protein knotted-1-like 4	1.27441	0		TALE
111807554	gibberellin 20-oxidase-like protein	-1.3528	0			Hormones: Gibberellin biosynthesis
111792993	shaggy-related protein kinase zeta-like	1.0176	0	Plant hormone signal transduction		Hormones: Brassinosteroid signalling and response
111806562	inactive beta-amylase 9-like	1.26021	0
111777850	E3 ubiquitin-protein ligase RMA1H1-like	1.25845	0	Protein processing in endoplasmic reticulum,
111797125	E3 ubiquitin-protein ligase RZF1-like	1.25813	0
111798318	glutathione synthetase%2C chloroplastic-like	1.25513	0	Metabolic pathways, Biosynthesis of cofactors, Glutathione metabolism, Cysteine and methionine metabolism
111800215	probable inorganic phosphate transporter 1-7	1.2551	0
111793038	pentatricopeptide repeat-containing protein At2g42920%2C chloroplastic	1.24906	0
111798283	probable aldo-keto reductase 1 isoform X3	1.24863	0
111792141	protein SIEVE ELEMENT OCCLUSION B	1.24431	0
111783414	ethylene-responsive transcription factor 12	1.241	0		ERF	Hormones: Ethylene signalling and response
111785111	protein ECERIFERUM 1-like	1.23256	0	Biosynthesis of secondary metabolites, Cutin, suberine and wax biosynthesis
111783133	protein DETOXIFICATION 35-like isoform X1	1.23244	0
111797705	protein STRICTOSIDINE SYNTHASE-LIKE 10-like	1.23224	0
111800676	auxin-responsive protein SAUR32-like	1.23143	0			Hormones: Auxin signalling and response
111790890	MAPK kinase substrate protein At1g80180-like	1.23025	0
111805843	putative clathrin assembly protein At5g57200	1.22979	0
111784302	oligopeptide transporter 3-like isoform X2	1.22871	0
111796171	BURP domain-containing protein BNM2A-like	1.22716	0
111809650	epidermis-specific secreted glycoprotein EP1-like	1.22654	0
111790003	protein ABHD17B-like	1.22591	0
111794357	polyol transporter 5-like	1.22537	0
111779689	cytochrome P450 71A3-like isoform X3	1.22101	0
111802915	probable inactive receptor-like protein kinase At3g56050	1.22063	0
111776494	ethylene-responsive transcription factor 3-like	1.21922	0		ERF	Hormones: Ethylene signalling and response
111808306	long chain acyl-CoA synthetase 4-like	1.21803	0	Metabolic pathways, Fatty acid metabolism, Peroxisome , Fatty acid biosynthesis, Fatty acid degradation,
111797242	probable WRKY transcription factor 40	1.21755	0		WRKY
111778397	UV-B-induced protein At3g17800%2C chloroplastic-like	1.21697	0
111796705	EP1-like glycoprotein 2	1.21644	0
111787925	anthocyanidin 3-O-glucosyltransferase 2-like	1.21553	0
111783392	cytochrome P450 71A1-like	1.21173	0
111777316	cold-regulated 413 plasma membrane protein 2-like	1.21111	0
111784301	oligopeptide transporter 3-like	1.21064	0
111799572	UDP-glycosyltransferase 74E2-like	1.21034	0
111798772	cell wall protein RBR3-like	1.20594	0
111789823	late embryogenesis abundant protein 6-like isoform X2	1.20537	0
111807154	arginase 1%2C mitochondrial	1.20413	0	Metabolic pathways, Biosynthesis of secondary metabolites, Biosynthesis of aminoacids, Arginine biosynthesis, Arginine and proline metabolism,
111790742	protein LATERAL ROOT PRIMORDIUM 1-like	1.2041	0		SRS
111793428	synaptotagmin-5-like isoform X1	1.20382	0
111789888	expansin-A4-like	1.20177	0
111784101	oligopeptide transporter 3-like	1.20165	0
111790277	extensin-2-like	1.19714	0
111793590	oleosin 1-like	1.19608	0
111790409	formate dehydrogenase%2C mitochondrial-like	1.19263	0	Metabolic pathways, Carbon metabolism, Glyoxylate and dicarboxylate metabolism,
111795994	isovaleryl-CoA dehydrogenase%2C mitochondrial	1.19026	0	Metabolic pathways, Valine, leucine and isoleucine degradation
111798568	homeobox protein knotted-1-like 1	1.1889	0		TALE
111781116	AMP deaminase-like	1.18877	0	Metabolic pathways, Biosynthesis of secondary metabolites, Purine metabolism, Nucleotide metabolism
111801906	cyclic nucleotide-gated ion channel 1-like	1.18872	0	Plant-pathogen interaction,
111790588	probable mediator of RNA polymerase II transcription subunit 26b isoform X2	1.18744	0
111804566	LOW QUALITY PROTEIN: haloacid dehalogenase-like hydrolase domain-containing protein At4g39970	1.18567	0
111783034	protein indeterminate-domain 2-like	1.18497	0		C2H2
111780213	transcription factor MYB1R1-like	1.18486	0		MYB_related
111783401	ethylene-responsive transcription factor 8-like	1.1843	0		ERF	Hormones: Ethylene signalling and response
111788687	scarecrow-like protein 8	1.18093	0		GRAS
111802183	AP2/ERF and B3 domain-containing transcription repressor TEM1-like	1.18086	0		RAV
111797190	gamma-glutamylcyclotransferase 2-1-like	1.17958	0	Metabolic pathways, Glutathione metabolism
111801091	ethylene-responsive transcription factor 2-like	1.17676	0		ERF	Hormones: Ethylene signalling and response
111795724	scarecrow-like protein 8	1.17411	0		GRAS
111777675	patatin-like protein 3	1.17115	0
111801457	homeobox-leucine zipper protein ANTHOCYANINLESS 2-like isoform X2	1.17041	0		HD-ZIP
111792333	cytochrome P450 CYP72A219-like	1.16722	0
111778533	aquaporin TIP2-1-like	1.1637	0
111794842	patatin-like protein 3	1.16364	0
111808778	legumain	1.16346	0
111783166	BEL1-like homeodomain protein 8	1.16086	0		TALE
111797302	carboxymethylenebutenolidase homolog	1.16007	0	Metabolic pathways
111783603	squamosa promoter-binding-like protein 3	1.15963	0		SBP
111790874	late embryogenesis abundant protein D-29	1.15764	0
111800669	short-chain dehydrogenase TIC 32%2C chloroplastic-like	1.15333	0	Metabolic pathways, Biosynthesis of cofactors
111776862	putative protein TPRXL	1.15305	0
111779758	protein SODIUM POTASSIUM ROOT DEFECTIVE 2-like	1.14791	0
111786206	bromodomain-containing protein 9-like isoform X1	1.14307	0	ATP-dependent chromatin remodeling
111806867	F-box/kelch-repeat protein At1g51550	1.1414	0
111807573	heavy metal-associated isoprenylated plant protein 39-like isoform X1	1.13907	0
111810768	oligopeptide transporter 1-like	1.13832	0
111805846	RING-H2 finger protein ATL34-like	1.13796	0
111776724	U-box domain-containing protein 45	1.13687	0
111794036	O-acyltransferase WSD1-like	1.13361	0
111801117	cytokinin riboside 5'-monophosphate phosphoribohydrolase LOG7-like	1.13301	0
111777674	dirigent protein 7-like isoform X2	1.13057	0
111804030	protein SENSITIVE TO PROTON RHIZOTOXICITY 1-like	1.12812	0		C2H2
111786096	sodium/hydrogen exchanger 2-like	1.12802	0
111798064	transcription factor WER-like	1.12544	0		MYB
111810563	sorbitol dehydrogenase	1.1248	0	Metabolic pathways, Pentose and glucuronate interconversions, Fructose and mannose metabolism,
111776801	scarecrow-like protein 14	1.12042	0		GRAS
111798419	ATPase 11%2C plasma membrane-type-like	1.11895	0	Metabolic pathways, Oxidative phosphorylation
111803310	MLO-like protein 12	1.1154	0
111777018	probable plastidic glucose transporter 1	1.11449	0
111776710	CBL-interacting serine/threonine-protein kinase 10-like	1.11426	0
111783684	probable myosin-binding protein 5	1.11232	0
111799656	transcription factor DIVARICATA-like	1.11153	0		MYB
111790885	F-box protein PP2-A13-like	1.11041	0
111781036	phosphoglycolate phosphatase 2-like	1.10938	0	Metabolic pathways, Biosynthesis of secondary metabolites, Carbon metabolism, Glyoxylate and dicarboxylate metabolism
111800591	protein NRT1/ PTR FAMILY 3.1-like	1.10647	0
111777082	protein LATERAL ROOT PRIMORDIUM 1-like	1.10444	0		SRS
111782288	putative F-box protein At1g65770 isoform X2	1.10049	0
111795586	phosphatidylinositol 4-kinase gamma 5-like	1.09896	0
111796381	probable alpha%2Calpha-trehalose-phosphate synthase [UDP-forming] 9	1.09827	0	Metabolic pathways, Biosynthesis of secondary metabolites, Starch and sucrose metabolism,
111782761	putative phospholipid-transporting ATPase 9	1.0977	0
111799285	catalase isozyme 3	1.09595	0	Metabolic pathways, Biosynthesis of secondary metabolites, Carbon metabolism, Glyoxylate and dicarboxylate metabolism, Peroxisome , MAPK signaling pathway, Tryptophan metabolism,
111777261	E3 ubiquitin-protein ligase SIRP1-like	1.09451	0
111779691	E3 ubiquitin-protein ligase RGLG2-like	1.09185	0
111790771	transcription factor MYB78-like	1.09041	0		MYB
111799642	transcription factor DIVARICATA-like	1.09012	0		MYB
111786622	alpha-mannosidase At3g26720-like	1.08997	0
111799286	probable serine/threonine-protein kinase PIX13	1.08535	0
111806711	sucrose-binding protein-like	1.08299	0
111793681	beta-amylase-like isoform X1	1.08249	0	Metabolic pathways, Biosynthesis of secondary metabolites, Starch and sucrose metabolism,
111793002	nuclear transcription factor Y subunit A-9-like isoform X2	1.0816	0		NF-YA
111809868	oligopeptide transporter 3-like	1.08158	0
111776792	phototropin-1-like	1.08148	0
111795660	ultraviolet-B receptor UVR8-like	1.08097	0
111789144	probable carboxylesterase 2	1.08054	0
111777128	U-box domain-containing protein 26-like	1.08043	0
111797393	bifunctional nuclease 1-like	1.08021	0
111798658	CBL-interacting serine/threonine-protein kinase 6-like	1.07933	0
111797384	pollen receptor-like kinase 2	1.07879	0
111786117	NAC domain-containing protein 2-like	1.07686	0		NAC
111780923	homeobox-leucine zipper protein HAT22-like	1.07626	0		HD-ZIP
111810083	silicon efflux transporter LSI2-like	1.07574	0
111787621	probable WRKY transcription factor 26 isoform X2	1.07463	0	MAPK signaling pathway, Plant-pathogen interaction	WRKY
111776943	zinc finger CCCH domain-containing protein 18-like isoform X2	1.07254	0
111800491	protein WVD2-like 4 isoform X1	1.0718	0
111795195	nitrate regulatory gene2 protein-like	1.07009	0
111806607	RING-H2 finger protein ATL52-like	1.06985	0
111795405	agamous-like MADS-box protein AGL19	1.06787	0		MIKC_MADS
111786742	LOW QUALITY PROTEIN: probably inactive leucine-rich repeat receptor-like protein kinase At2g25790	1.06774	0
111796492	probably inactive leucine-rich repeat receptor-like protein kinase At2g25790	1.06458	0
111811174	protein ENHANCED DISEASE RESISTANCE 2-like	1.0609	0
111780097	glycine-rich domain-containing protein 1 isoform X1	1.0602	0
111795114	B3 domain-containing transcription factor VRN1-like	1.05899	0		B3
111787790	protein PHOX1-like	1.05728	0
111788325	glutaredoxin-C6	1.05725	0
111792651	DNA damage-repair/toleration protein DRT102	1.05605	0
111777404	probable E3 ubiquitin-protein ligase XERICO	1.05489	0
111798625	CBL-interacting serine/threonine-protein kinase 6-like	1.05487	0
111790683	ganglioside-induced differentiation-associated protein 2	1.05427	0
111811919	taxadiene 5-alpha hydroxylase isoform X3	1.05349	0
111783929	alpha-L-fucosidase 1-like	1.05277	0	Metabolic pathways, Amino sugar and nucleotide sugar metabolism, Other glycan degradation
111787995	developmental protein SEPALLATA 1-like	1.05188	0		MIKC_MADS
111810196	probable 6-phosphogluconolactonase 4%2C chloroplastic isoform X1	1.05003	0	Metabolic pathways, Biosynthesis of secondary metabolites, Carbon metabolism, Pentose phosphate pathway
111779962	bidirectional sugar transporter SWEET16-like	1.04993	0
111787586	E3 ubiquitin-protein ligase RNF181-like	1.04904	0
111798198	protein-tyrosine sulfotransferase-like isoform X1	1.04869	0
111806770	histidine-containing phosphotransfer protein 1-like	1.26322	0	Plant hormone signal transduction		Hormones: Cytokinins signalling and response
111790539	developmental protein SEPALLATA 1 isoform X2	1.04755	0		MIKC_MADS
111790586	alpha-L-arabinofuranosidase 1-like isoform X1	1.04701	0	Metabolic pathways, Amino sugar and nucleotide sugar metabolism
111798918	probable E3 ubiquitin-protein ligase RHY1A	1.04648	0
111811645	glutamate receptor 3.2-like isoform X2	1.04529	0
111782903	protein REVEILLE 7-like	1.04514	0		MYB_related
111785921	E3 ubiquitin-protein ligase UPL5-like	1.04499	0
111797069	glutamate receptor 2.8-like isoform X1	1.04289	0
111803543	vesicle-associated protein 4-2-like	1.04144	0
111796074	phosphoenolpyruvate carboxylase kinase 1	1.03919	0
111809345	protein MEI2-like 7	1.03905	0
111800943	acetyl-coenzyme A carboxylase carboxyl transferase subunit alpha%2C chloroplastic-like	1.0389	0	Metabolic pathways, Biosynthesis of secondary metabolites, Carbon metabolism, Fatty acid metabolism, Fatty acid biosynthesis, Pyruvate metabolism
111797432	cytochrome P450 CYP72A219-like isoform X1	1.0371	0
111788029	probable glutathione S-transferase	1.03709	0	Metabolic pathways, Glutathione metabolism
111787580	probable carboxylesterase 17	1.03695	0
111803783	shaggy-related protein kinase kappa	1.0368	0
111809748	gibberellin 2-beta-dioxygenase 1-like	3.42464	0	Biosynthesis of secondary metabolites, Diterpenoid biosynthesis (including gibberellin biosynthesis)		Hormones: Gibberellin inactivation
111788680	histidine-containing phosphotransfer protein 4-like isoform X2	-4.56991	0	Plant hormone signal transduction		Hormones: Cytokinins signalling and response
111788255	trihelix transcription factor ASR3-like	1.03321	0		Trihelix
111779038	chaperone protein dnaJ 49-like	1.03287	0
111798809	protein TWIN LOV 1	1.03255	0
111810695	heavy metal-associated isoprenylated plant protein 45-like	1.0321	0
111787591	transcription factor MYB44-like	1.03203	0		MYB
111798741	MADS-box protein SVP-like isoform X1	1.03189	0		MIKC_MADS
111791843	protein ROS1-like	1.03063	0
111796992	solute carrier family 25 member 44-like	1.02982	0
111779769	probable WRKY transcription factor 72 isoform X2	1.02901	0		WRKY
111797026	BTB/POZ domain-containing protein At2g30600	1.02766	0
111793633	probable protein phosphatase 2C 58	1.02713	0			Hormones: ABA signalling and response
111803612	phospholipase D delta isoform X1	1.02078	0	Metabolic pathways, Biosynthesis of secondary metabolites, Endocytosis , Glycerophospholipid metabolism, Ether lipid metabolism,
111783351	piriformospora indica-insensitive protein 2-like	1.02011	0
111778704	gibberellin 2-beta-dioxygenase 8-like	1.74641	0	Biosynthesis of secondary metabolites, Diterpenoid biosynthesis (including gibberellin biosynthesis)		Hormones: Gibberellin inactivation
111803883	histone H1	1.01975	0
111778306	transcription factor MYB1R1	1.01891	0		MYB_related
111789652	pseudo histidine-containing phosphotransfer protein 6-like	-5.06482	0	Plant hormone signal transduction		Hormones: Cytokinins signalling and response
111808017	bifunctional UDP-glucose 4-epimerase and UDP-xylose 4-epimerase 1	1.01735	0	Metabolic pathways, Galactose metabolism, Biosynthesis of nucleotide sugars, Amino sugar and nucleotide sugar metabolism
111799261	ETHYLENE INSENSITIVE 3-like 1 protein	1.80204	0	Plant hormone signal transduction, MAPK signaling pathway	EIL	Hormones: Ethylene signalling and response
111805062	(R)-mandelonitrile lyase 1-like	1.01511	0	Metabolic pathways, Biosynthesis of secondary metabolites, Cyanoamino acid metabolism ,
111808175	AT-hook motif nuclear-localized protein 1-like	1.01449	0
111806436	protein Brevis radix-like 3	1.01424	0
111793068	DEAD-box ATP-dependent RNA helicase 14	1.01387	0	Spliceosome ,
111801549	LOW QUALITY PROTEIN: NAC domain-containing protein 89-like	1.01347	0		NAC
111788112	U-box domain-containing protein 52-like isoform X1	1.01243	0
111781304	WAT1-related protein At5g64700-like	1.01133	0
111777336	homeobox-leucine zipper protein ATHB-40-like	1.01089	0		HD-ZIP
111797061	cryptochrome-1-like	1.01073	0	Circadian rhythm - plant ,
111782104	R3H domain-containing protein 1-like	1.01028	0
111805381	myb family transcription factor EFM-like isoform X4	1.00997	0		G2-like
111798499	probable inactive poly [ADP-ribose] polymerase SRO3	1.00974	0
111809819	WUSCHEL-related homeobox 13-like isoform X1	1.00919	0		WOX
111779937	ATPase 11%2C plasma membrane-type-like	1.00875	0	Metabolic pathways, Oxidative phosphorylation
111811364	metacaspase-1-like	1.00529	0
111780134	peroxidase 17	1.0052	0	Metabolic pathways, Biosynthesis of secondary metabolites, Phenylpropanoid biosynthesis,
111805696	auxin response factor 19-like	1.0016	0		ARF	Hormones: Auxin signalling and response
111785744	phospholipase D delta-like	1.00138	0	Metabolic pathways, Biosynthesis of secondary metabolites, Endocytosis , Glycerophospholipid metabolism, Ether lipid metabolism,
111792489	L-ascorbate peroxidase 3-like	-1.00477	0	Metabolic pathways, Glutathione metabolism, Ascorbate and aldarate metabolism,
111797609	DEAD-box ATP-dependent RNA helicase 53%2C mitochondrial-like	-1.00606	0
111794733	glycine cleavage system H protein 3%2C mitochondrial-like	-1.00741	0	Metabolic pathways, Biosynthesis of secondary metabolites, Carbon metabolism, Glyoxylate and dicarboxylate metabolism, Glycine, Serine and threonine metabolism, Lipoic acid metabolism
111782797	phenolic glucoside malonyltransferase 1-like	-1.00973	0
111805942	40S ribosomal protein S30	-1.01003	0	Ribosomal protein,
111779330	desiccation-related protein PCC13-62-like	-1.01285	0
111805825	protein SYM1-like isoform X2	-1.01733	0	Peroxisome ,
111782641	UV-B-induced protein At3g17800%2C chloroplastic-like	-1.01891	0
111781190	ACT domain-containing protein ACR1-like	-1.02027	0
111805184	origin of replication complex subunit 6	-1.02658	0
111777371	probable carboxylesterase 12	-1.02688	0
111805683	40S ribosomal protein S30	-1.02873	0	Ribosomal protein,
111778185	probable pectinesterase/pectinesterase inhibitor 7	-1.02894	0	Metabolic pathways, Pentose and glucuronate interconversions
111789846	probable 3-beta-hydroxysteroid-Delta(8)%2CDelta(7)-isomerase	-1.02987	0	Metabolic pathways, Biosynthesis of secondary metabolites, Steroid biosynthesis,
111803363	50S ribosomal protein 5 alpha%2C chloroplastic-like	-1.03041	0
111789732	MLP-like protein 43 isoform X1	-1.03243	0
111786704	high mobility group B protein 13-like	-1.03283	0
111777235	probable O-methyltransferase 3	-1.03295	0
111809638	psbQ-like protein 3%2C chloroplastic	-1.03719	0
111792560	50S ribosomal protein L12%2C chloroplastic-like	-1.04061	0	Ribosomal protein,
111806117	putative transcription factor C16C4.22	-1.04247	0		NF-YC
111808182	DNA replication complex GINS protein PSF3-like	-1.04496	0
111783041	phosphomethylethanolamine N-methyltransferase	-1.04815	0	Glycerophospholipid metabolism,
111800694	3-ketoacyl-CoA synthase 1-like	-1.0555	0	Metabolic pathways, Biosynthesis of secondary metabolites, Plant-pathogen interaction, Fatty acid elongation
111779017	protein PROTON GRADIENT REGULATION 5%2C chloroplastic-like	-1.05766	0
111807982	stellacyanin-like	-1.05882	0
111787504	30S ribosomal protein S9%2C chloroplastic	-1.05968	0	Ribosomal protein,
111787549	peregrin-like	-1.06185	0
111779883	heat shock 70 kDa protein%2C mitochondrial-like	-1.06453	0	RNA degradation
111786159	adenylate kinase 2%2C chloroplastic-like	-1.06573	0
111779950	transcription factor IIIB 90 kDa subunit-like	-1.06605	0
111808310	agamous-like MADS-box protein AGL19 isoform X1	-1.07092	0		MIKC_MADS
111802659	60S ribosomal protein L32-1	-1.07163	0	Ribosomal protein,
111790819	probable NAD(P)H dehydrogenase (quinone) FQR1-like 1	-1.07303	0	Metabolic pathways, Biosynthesis of secondary metabolites, Biosynthesis of cofactors, Ubiquinone and other terpenoid-quinone biosynthesis
111808572	ETHYLENE INSENSITIVE 3-like 1 protein	1.32675	0	Plant hormone signal transduction, MAPK signaling pathway	EIL	Hormones: Ethylene signalling and response
111795658	WAT1-related protein At5g64700-like	-1.07499	0
111799720	50S ribosomal protein L18%2C chloroplastic	-1.07964	0	Ribosomal protein,
111786791	50S ribosomal protein L27%2C chloroplastic-like	-1.08007	0	Ribosomal protein,
111808706	luminal-binding protein 5	-1.08013	0	Protein processing in endoplasmic reticulum,
111803182	60S acidic ribosomal protein P2-2-like	-1.08715	0	Ribosomal protein,
111801551	LRR receptor-like serine/threonine-protein kinase FLS2	-1.08966	0
111784936	nudix hydrolase 18%2C mitochondrial-like	-1.08971	0
111808387	stromal 70 kDa heat shock-related protein%2C chloroplastic	-1.09152	0	Protein processing in endoplasmic reticulum, Endocytosis , Spliceosome ,
111798712	cucumber peeling cupredoxin-like	-1.09191	0
111792743	nucleolar protein 56-like	-1.09911	0	Ribosome biogenesis in eukaryotes
111799109	transcription repressor OFP8-like	-1.09984	0
111803029	guanylate kinase 2-like	-1.10019	0	Metabolic pathways, Purine metabolism, Nucleotide metabolism,
111786476	probable carboxylesterase 12	-1.10162	0
111789100	glycerophosphodiester phosphodiesterase GDPDL3-like	-1.10688	0
111792396	putative clathrin assembly protein At1g25240	-1.1075	0
111796713	ABC transporter G family member 25-like	-1.10815	0	ABC transporters,
111790504	early light-induced protein 1%2C chloroplastic-like	-1.11327	0
111787670	pentatricopeptide repeat-containing protein At4g14050%2C mitochondrial	-1.12048	0
111780282	sulfite reductase [ferredoxin]%2C chloroplastic-like	-1.12206	0	Metabolic pathways, Sulfur metabolism
111795583	AT-hook motif nuclear-localized protein 9-like isoform X3	-1.1265	0
111799775	40S ribosomal protein S17-like	-1.12743	0	Ribosomal protein,
111801699	protein FAM136A-like	-1.13219	0
111794971	two-component response regulator-like APRR2	-1.13255	0		ARR-B
111794759	nascent polypeptide-associated complex subunit alpha-like protein 2	-1.13259	0
111811720	STOREKEEPER protein-like	-1.13416	0		GeBP
111811613	chloroplast stem-loop binding protein of 41 kDa a%2C chloroplastic	-1.13734	0
111791067	zinc finger protein 1-like	-1.13878	0		C2H2
111805306	methyl-CpG-binding domain-containing protein 8-like	-1.13895	0
111798903	AP2-like ethylene-responsive transcription factor AIL1	-1.14336	0		AP2	Hormones: Ethylene signalling and response
111800808	heat shock cognate protein 80	-1.15022	0	Protein processing in endoplasmic reticulum, Plant-pathogen interaction
111807548	auxin-induced in root cultures protein 12-like	-1.15755	0			Hormones: Auxin signalling and response
111801395	ethylene-responsive transcription factor WRI1-like	-1.15756	0		AP2	Hormones: Ethylene signalling and response
111795028	F-box protein At5g07610-like	-1.15795	0
111810557	beta-amylase 3%2C chloroplastic-like	-1.1673	0	Metabolic pathways, Biosynthesis of secondary metabolites, Starch and sucrose metabolism,
111784024	cytochrome c	-1.17006	0	Metabolic pathways, Oxidative phosphorylation
111809300	ETHYLENE INSENSITIVE 3-like 1 protein	1.30155	0	Plant hormone signal transduction, MAPK signaling pathway	EIL	Hormones: Ethylene signalling and response
111795594	calcium uniporter protein 6%2C mitochondrial-like isoform X2	-1.17489	0
111807835	60S ribosomal protein L29-1-like	-1.19512	0	Ribosomal protein,
111804480	gibberellin 2-beta-dioxygenase	1.03431	0	Biosynthesis of secondary metabolites, Diterpenoid biosynthesis (including gibberellin biosynthesis)		Hormones: Gibberellin inactivation
111795657	14 kDa proline-rich protein DC2.15-like	-1.20504	0
111786525	MLP-like protein 43	-1.20598	0
111788722	DNA-directed RNA polymerases I and III subunit RPAC2	-1.21261	0	RNA polymerase
111798822	protein DETOXIFICATION 27-like	-1.21539	0
111776856	zinc finger protein ZAT12-like	-1.2196	0		C2H2
111811310	classical arabinogalactan protein 9-like	-1.22102	0
111789878	desiccation protectant protein Lea14 homolog	-1.23246	0
111787729	iron-sulfur assembly protein IscA-like 2%2C mitochondrial	-1.23786	0
111788252	GATA transcription factor 21-like	-1.23938	0		GATA
111781472	heat shock cognate 70 kDa protein 2-like	-1.24106	0	Protein processing in endoplasmic reticulum, Endocytosis , Spliceosome ,
111804859	probable xyloglucan endotransglucosylase/hydrolase protein 7	-1.24957	0
111808860	probable pectinesterase 68	-1.25	0
111798098	acyl-[acyl-carrier-protein] desaturase%2C chloroplastic-like	-1.25846	0	Metabolic pathways, Fatty acid metabolism, Fatty acid biosynthesis, Biosynthesis of unsaturated fatty acids
111790832	profilin-1-like	-1.26894	0
111796094	protein LITTLE ZIPPER 2-like	-1.27253	0
111802348	glutamate--glyoxylate aminotransferase 2-like isoform X2	-1.27712	0	Metabolic pathways, Biosynthesis of secondary metabolites, Carbon metabolism, Biosynthesis of aminoacids, Glyoxylate and dicarboxylate metabolism, Alanine, aspartate and glutamate metabolism, Carbon fixation in photosynthetic organisms, Glycine, serine and threonine metabolism, Arginine biosynthesis, 2-Oxocarboxylic acid metabolism
111782571	3-oxoacyl-[acyl-carrier-protein] synthase I%2C chloroplastic-like	-1.27955	0	Metabolic pathways, Biosynthesis of cofactors, Fatty acid metabolism, Fatty acid biosynthesis, Biotin metabolism,
111803465	heat shock cognate 70 kDa protein 2	-1.2875	0	Protein processing in endoplasmic reticulum, Endocytosis , Spliceosome ,
111790843	glutamate decarboxylase 1-like	-1.29889	0	Metabolic pathways, Biosynthesis of secondary metabolites, Alanine, aspartate and glutamate metabolism, beta-Alanine metabolism, Taurine and hypotaurine metabolism, Butanoate metabolism
111805352	FGGY carbohydrate kinase domain-containing protein-like	-1.30453	0	Metabolic pathways, Pentose and glucuronate interconversions
111782568	3-oxoacyl-[acyl-carrier-protein] synthase I%2C chloroplastic-like	-1.30546	0	Metabolic pathways, Biosynthesis of cofactors, Fatty acid metabolism, Fatty acid biosynthesis, Biotin metabolism,
111796891	cytochrome P450 CYP82D47-like	-1.30618	0
111809025	thioredoxin H-type-like isoform X1	-1.30648	0
111808855	10 kDa chaperonin%2C mitochondrial-like	-1.3078	0
111787536	putative serine/threonine-protein kinase-like protein CCR3	-1.33962	0
111800387	jasmonic acid-amido synthetase JAR1	1.29826	0	Plant hormone signal transduction		Hormones: Jamonates activation
111806589	alanine aminotransferase 1%2C mitochondrial-like	-1.35593	0	Metabolic pathways, Carbon metabolism, Biosynthesis of aminoacids, Alanine, aspartate and glutamate metabolism, Carbon fixation in photosynthetic organisms, Arginine biosynthesis, 2-Oxocarboxylic acid metabolism,
111794393	protein ESKIMO 1-like isoform X2	-1.36254	0
111801506	phosphomethylethanolamine N-methyltransferase-like isoform X1	-1.38807	0	Glycerophospholipid metabolism,
111799956	family of serine hydrolases 2-like	-1.3903	0
111803289	cytochrome P450 CYP736A12-like isoform X1	-1.39693	0
111792563	nicotianamine synthase-like	-1.4073	0	Metabolic pathways, Biosynthesis of secondary metabolites, Biosynthesis of various plant secondary metabolites, Cysteine and methionine metabolism
111788823	putative ETHYLENE INSENSITIVE 3-like 4 protein	-1.37171	0	Plant hormone signal transduction, MAPK signaling pathway	EIL	Hormones: Ethylene signalling and response
111793852	phosphopantothenoylcysteine decarboxylase-like	-1.41892	0	Metabolic pathways, Biosynthesis of cofactors, Pantothenate and CoA biosynthesis,
111781964	GDSL esterase/lipase At1g28570-like	-1.42247	0
111786166	glutamate decarboxylase 4-like	-1.45439	0	Metabolic pathways, Biosynthesis of secondary metabolites, Alanine, aspartate and glutamate metabolism, beta-Alanine metabolism, Taurine and hypotaurine metabolism, Butanoate metabolism
111789214	jasmonate O-methyltransferase-like	-4.10948	0	Biosynthesis of secondary metabolites, Alpha-linoleic acid metabolism (including jasmonic acid biosynthesis)		Hormones: Jasmonate inactivation
111789632	enoyl-CoA delta isomerase 2%2C peroxisomal-like	-1.47807	0	Fatty acid degradation,
111806173	caffeoylshikimate esterase-like	-1.51831	0	Metabolic pathways, Glycerolipid metabolism
111804189	plant cysteine oxidase 2-like	-1.53317	0
111807381	cytochrome P450 89A2-like	-1.55099	0
111807130	gibberellin receptor GID1B-like	1.14995	0	Plant hormone signal transduction		Hormones: Gibberellin signalling and response
111782207	pyrophosphate--fructose 6-phosphate 1-phosphotransferase subunit beta-like	-1.58766	0	Metabolic pathways, Biosynthesis of secondary metabolites, Glycolysis / Gluconeogenesis, Pentose phosphate pathway, Fructose and mannose metabolism,
111777778	cytochrome P450 89A2-like	-1.64238	0
111810392	pathogen-related protein-like	-1.64801	0
111787525	sucrose synthase 5-like	-1.65864	0	Metabolic pathways, Biosynthesis of secondary metabolites, Starch and sucrose metabolism,
111794373	plastidal glycolate/glycerate translocator 1%2C chloroplastic	-1.67185	0
111797173	extensin-3-like	-1.68403	0
111793682	STOREKEEPER protein-like	-1.69605	0		GeBP
111800189	short-chain dehydrogenase reductase 2a	-1.71079	0
111779317	protein DETOXIFICATION 43-like isoform X1	-1.71612	0
111807319	probable acyl-activating enzyme 5%2C peroxisomal	-1.8031	0
111786143	poly [ADP-ribose] polymerase 2-like	-1.81887	0
111781622	pyruvate decarboxylase 1-like	-1.82072	0	Metabolic pathways, Biosynthesis of secondary metabolites, Glycolysis / Gluconeogenesis,
111796861	type IV inositol polyphosphate 5-phosphatase 11	-1.82291	0
111799110	peroxidase 64-like	-1.83936	0	Metabolic pathways, Biosynthesis of secondary metabolites, Phenylpropanoid biosynthesis,
111791861	calvin cycle protein CP12-2%2C chloroplastic-like	-1.86127	0
111779845	phosphopantothenoylcysteine decarboxylase-like	-1.89808	0	Metabolic pathways, Biosynthesis of cofactors, Pantothenate and CoA biosynthesis,
111791214	BON1-associated protein 2-like	-1.95074	0
111797172	extensin-1-like	-1.99097	0
111803658	seipin-2-like	-2.09039	0
111807143	gibberellin receptor GID1B-like	1.03395	0	Plant hormone signal transduction		Hormones: Gibberellin signalling and response
111778759	peroxiredoxin Q%2C chloroplastic-like	-2.15945	0
111791727	ribonuclease MC-like	-2.20636	0
111779058	BAHD acyltransferase BIA1-like	-2.22307	0	Biosynthesis of secondary metabolites,
111789091	vinorine synthase-like	-2.42089	0
111807446	putative GEM-like protein 8	-2.48118	0
111808297	subtilisin-like protease SBT4.14	-2.588	0
111805822	probable receptor-like serine/threonine-protein kinase At5g57670	-2.65576	0
111780745	12-oxophytodienoate reductase 3-like	1.34656	0	Metabolic pathways, Biosynthesis of secondary metabolites, Alpha-linoleic acid metabolism (including jasmonic acid biosynthesis)		Hormones: Jasmonates biosynthesis
111796208	ATP-dependent zinc metalloprotease FTSH 11%2C chloroplastic/mitochondrial-like	-2.69967	0
111789002	probable acyl-activating enzyme 5%2C peroxisomal	-2.72301	0
111805426	COBRA-like protein 10	-2.82435	0
111784327	abscisic stress-ripening protein 2-like	-2.98061	0			Hormones: ABA signalling and response
111789009	WAT1-related protein At4g08300-like	-3.01616	0
111802114	nitrate reductase [NADH]-like	-3.08549	0	Metabolic pathways, Nitrogen metabolism
111810292	BTB/POZ domain-containing protein DOT3-like	-3.20649	0
111804437	thiosulfate sulfurtransferase 18-like isoform X1	-3.42676	0
111811889	bifunctional pinoresinol-lariciresinol reductase 2-like	-3.48044	0	Metabolic pathways, Biosynthesis of secondary metabolites, Biosynthesis of various plant secondary metabolites,
111800636	14 kDa proline-rich protein DC2.15-like	-3.69754	0
111797741	transcription factor HEC2-like	-3.80426	0		bHLH
111808660	metalloendoproteinase 1-MMP-like	-3.8416	0
111778987	S-protein homolog 1-like	-3.86985	0
111785497	pre-mRNA-splicing factor CWC25-like	-3.87515	0
111810291	BTB/POZ domain-containing protein DOT3-like	-3.91071	0
111790489	serine/threonine-protein kinase HT1-like	-4.00498	0
111778977	linoleate 13S-lipoxygenase 3-1%2C chloroplastic-like	1.27312	0	Metabolic pathways, Biosynthesis of secondary metabolites, Linoleic acid metabolism, Alpha-linoleic acid metabolism (including jasmonic acid biosynthesis)		Hormones: Jasmonates biosynthesis
111791331	palmitoyl-monogalactosyldiacylglycerol delta-7 desaturase%2C chloroplastic-like	-4.16614	0
111800135	putative disease resistance protein RGA3	-4.17119	0
111810343	cation/H(+) antiporter 3-like	-4.20561	0
111797571	transcription factor MYB73-like	-4.2245	0		MYB
111797196	cytochrome P450 CYP82D47-like	-4.24589	0
111783339	tetrahydrocannabinolic acid synthase-like	-4.25706	0
111780114	putative leucine-rich repeat receptor-like serine/threonine-protein kinase At2g24130	-4.33383	0
111779181	two-component response regulator ORR21-like isoform X1	-4.35536	0		ARR-B
111807100	probable inactive 2-oxoglutarate-dependent dioxygenase AOP2	-4.50831	0
111779342	cytochrome b5-like	-4.52869	0
111792605	protein TIFY 10A-like	1.7577	0	Plant hormone signal transduction		Hormones: Jasmonates signalling and response
111791491	probable WRKY transcription factor 48	-4.6733	0		WRKY
111791225	chalcone synthase 2-like	-4.70931	0	Metabolic pathways, Biosynthesis of secondary metabolites, Circadian rhythm - plant, Flavonoid biosynthesis, Tropane, piperidine and pyridine alkaloid biosynthesis
111797301	fatty alcohol:caffeoyl-CoA acyltransferase-like	-4.71113	0
111810633	21 kDa protein-like	-4.81645	0
111779138	AT-hook motif nuclear-localized protein 22-like	-4.96562	0
111780267	protein TIFY 10a-like	1.30894	0	Plant hormone signal transduction		Hormones: Jasmonates signalling and response
111779906	fatty acid desaturase 4%2C chloroplastic	-5.24689	0
111791148	bZIP transcription factor TGA10	-1.55146	0	Plant hormone signal transduction	bZIP
111809214	protein RSI-1-like	-6.2414	0
111785735	vacuolar iron transporter 1-like	-1.50913	-1.03396
111799934	ATP sulfurylase 1%2C chloroplastic-like	-1.04529	-1.03718	Metabolic pathways, Biosynthesis of secondary metabolites, Sulfur metabolism, Purine metabolism, Selenocompound metabolism, Monobactam biosynthesis
111778701	abietadienol/abietadienal oxidase	-1.43391	-1.08419
111797342	transcription factor bHLH93-like	-1.26135	-1.12083		bHLH
111797968	germin-like protein 5-1	-1.05116	-1.13094
111785341	histone-lysine N-methyltransferase ATXR6-like	-1.00669	-1.18413	Metabolic pathways, Lysine degradation
111778403	extensin-1-like	-1.31777	-1.18465
111786594	vacuolar iron transporter 1-like	-1.58599	-1.18907
111786981	vacuolar iron transporter 1.1-like	-1.38623	-1.24964
111797305	CBL-interacting serine/threonine-protein kinase 5-like	-1.24993	-1.28857
111795791	ethylene-responsive transcription factor CRF2-like	-1.18685	-1.31983		ERF	Hormones: Ethylene signalling and response
111793900	heat shock cognate 70 kDa protein 2-like	-1.31058	-1.37815	Protein processing in endoplasmic reticulum, Endocytosis , Spliceosome ,
111790482	ATP sulfurylase 1%2C chloroplastic-like isoform X2	-1.27294	-1.40424	Metabolic pathways, Biosynthesis of secondary metabolites, Sulfur metabolism, Purine metabolism, Selenocompound metabolism, Monobactam biosynthesis
111791642	protein SULFUR DEFICIENCY-INDUCED 1-like	-1.11239	-1.53764
111803304	peroxidase 47	-1.67781	-1.54882	Metabolic pathways, Biosynthesis of secondary metabolites, Phenylpropanoid biosynthesis,
111803510	5'-adenylylsulfate reductase 1%2C chloroplastic-like	-1.1614	-1.65738	Metabolic pathways, Sulfur metabolism
111780181	bidirectional sugar transporter SWEET10-like	-1.27617	-1.66224
111805782	sulfate transporter 4.1%2C chloroplastic-like	-1.34546	-1.7937
111791807	fructose-bisphosphate aldolase 6%2C cytosolic-like	-2.17382	-1.88924	Metabolic pathways, Biosynthesis of secondary metabolites, Carbon metabolism, Biosynthesis of aminoacids, Carbon fixation in photosynthetic organisms, Glycolysis / Gluconeogenesis, Pentose phosphate pathway, Fructose and mannose metabolism
111779693	xyloglucan endotransglucosylase/hydrolase protein 22-like	-2.13069	-2.63896	Plant hormone signal transduction		Hormones: Brassinosteroid signalling and response
111785686	xyloglucan endotransglucosylase/hydrolase protein 22-like	-2.16416	-2.67559	Plant hormone signal transduction		Hormones: Brassinosteroid signalling and response
111795506	protein RESPONSE TO LOW SULFUR 2-like	-2.76839	-2.7867
111805026	gamma-glutamylcyclotransferase 2-1-like	-2.5377	-2.91557	Metabolic pathways, Glutathione metabolism
111783406	5'-adenylylsulfate reductase 3%2C chloroplastic-like	-2.55914	-3.12809	Metabolic pathways, Sulfur metabolism
111789312	dnaJ homolog subfamily B member 5-like	-2.88411	-3.29714
111776466	beta-carotene isomerase D27%2C chloroplastic-like isoform X1	-3.34005	-3.88605	Biosynthesis of secondary metabolites, Carotenoid biosynthesis
111780663	dirigent protein 22-like	-4.89262	-4.71385
111798313	histone-lysine N-methyltransferase SUVR4-like	-4.3471	-4.73267

## Sheet: Supplementary Table S2
Supplementary Table S2: List of selected DEGs that encode different hormone related genes
							Log2_FC
Hormone	KEGG Pathway	KEGG Orthology	KEGG Symbol	Gene ID	Gene Annotation	Gene Name	T1-WT vs T0-WT	T1_WT vs T1_etr1b	Hormone
ABA	map00906: Carotenoid biosynthesis	K09840	NCED 1.13.11.51	111809781	9-cis-epoxycarotenoid dioxygenase NCED1, chloroplastic-like	CpNCED1	7.84717	4.63849	Biosynthesis
ABA	map00906: Carotenoid biosynthesis	K09843	CYP707A 1.14.14.137	111792754	abscisic acid 8'-hydroxylase 4-like	CpCYP707A4B	1.02017	1.28874	Catabolism
ABA	map00906: Carotenoid biosynthesis	K15746	crtZ 1.14.15.24	111809669	beta-carotene hydroxylase 2, chloroplastic-like	CpDSM2	1.02412	1.19828	Biosynthesis
ABA	map04075: Plant hormone signal transduction	K14496	PYL	111789949	abscisic acid receptor PYL4-like	CpPYL4-1	1.26806	1.16703	signaling and response
ABA	map00906: Carotenoid biosynthesis	K09843	CYP707A 1.14.14.137	111788762	abscisic acid 8'-hydroxylase 4-like	CpCYP707A4A	4.58591	0	Catabolism
ABA	map04075: Plant hormone signal transduction	K14497	PP2C	111807805	probable protein phosphatase 2C 6	CpPP2C6-1	3.71605	0	signaling and response
ABA	map00906: Carotenoid biosynthesis	K09843	CYP707A 1.14.14.137	111790974	abscisic acid 8'-hydroxylase 1-like	CpCYP707A1	2.12422	0	Catabolism
ABA	map04075: Plant hormone signal transduction	K14497	PP2C	111801658	probable protein phosphatase 2C 75 isoform X1	CpPP2C75	1.86824	0	Signaling and response
ABA	map04075: Plant hormone signal transduction	K14496	PYL	111797193	abscisic acid receptor PYL2-like isoform X1	CpPYL2	1.62143	0	Signaling and response
ABA	map04075: Plant hormone signal transduction	K14432	ABF	111800628	protein ABSCISIC ACID-INSENSITIVE 5-like isoform X1	CpAI5L	1.5894	0	Signaling and response
ABA	map04075: Plant hormone signal transduction	K14497	PP2C	111780205	probable protein phosphatase 2C 6	CpPP2C6-2	1.56803	0	Signaling and response
ABA	map04075: Plant hormone signal transduction	K14497	PP2C	111809609	probable protein phosphatase 2C 8	CpPP2C8	1.41625	0	Signaling and response
ABA	map04075: Plant hormone signal transduction	K14497	PP2C	111787194	probable protein phosphatase 2C 24	CpPP2C24	1.27638	0	Signaling and response
ABA	map04075: Plant hormone signal transduction	K14432	ABF	111811279	ABSCISIC ACID-INSENSITIVE 5-like protein 6	CpAI5L6-2	1.04858	0	Signaling and response
ABA	map04075: Plant hormone signal transduction	K14497	PP2C	111793633	probable protein phosphatase 2C 58	CpPP2C58	1.02713	0	Signaling and response
ABA	map04075: Plant hormone signal transduction	K14432	ABF	111792249	ABSCISIC ACID-INSENSITIVE 5-like protein 6	CpAI5L6-1	1.01618	0	Signaling and response
ABA	map04075: Plant hormone signal transduction	K14496	PYL	111809505	abscisic acid receptor PYL4-like	CpPYL4-3	-1.41273	0	Signaling and response
ABA	map04075: Plant hormone signal transduction	K14496	PYL	111786984	abscisic acid receptor PYL4-like	CpPYL4-2	-1.41523	0	Signaling and response
ABA				111784327	abscisic stress-ripening protein 2-like	CpARS2	-2.98061	0	Response
Auxin	map04075: Plant hormone signal transduction	K14488	SAUR	111797313	auxin-responsive protein SAUR71	CpSAUR71-1	1.78626	3.01432	Signaling and response
Auxin	map04075: Plant hormone signal transduction	K14484	IAA	111792191	auxin-responsive protein IAA29-like	CpIAA29	1.79262	1.4613	Signaling and response
Auxin		K14664	ILR1	111809371	IAA-amino acid hydrolase ILR1-like 6	CpILR1-6	1.81029	1.37234	Conjugation
Auxin	map04075: Plant hormone signal transduction	K14484	IAA	111793520	auxin-responsive protein IAA1-like isoform X1	CpIAA1	3.12442	1.2159	Signaling and response
Auxin	map04075: Plant hormone signal transduction	K14484	IAA	111779306	auxin-induced protein 22B-like	CpAUX22	1.38987	1.17687	Signaling and response
Auxin				111803483	auxin-repressed 12.5 kDa protein-like	CpARP	2.19474	1.16305	Response
Auxin	map04075: Plant hormone signal transduction	K14484	IAA	111777682	auxin-responsive protein IAA32-like isoform X1	CpIAA32	5.30751	0	Signaling and response
Auxin	map04075: Plant hormone signal transduction	K14484	IAA	111781652	auxin-induced protein 15A-like	CpAUX15	4.07992	0	Signaling and response
Auxin	map04075: Plant hormone signal transduction	K14484	IAA	111811923	auxin-induced protein AUX28-like isoform X1	CpAUX28	3.63294	0	Signaling and response
Auxin	map04075: Plant hormone signal transduction	K14488	SAUR	111777304	auxin-responsive protein SAUR21-like	CpSAUR21	3.321	0	Signaling and response
Auxin	map04075: Plant hormone signal transduction	K14488	SAUR	111777516	auxin-responsive protein SAUR71-like	CpSAUR71-2	2.43419	0	Signaling and response
Auxin	map04075: Plant hormone signal transduction	K14488	SAUR	111794650	auxin-responsive protein SAUR71-like	CpSAUR71-3	1.76207	0	Signaling and response
Auxin	map04075: Plant hormone signal transduction	K14487	GH3	111776981	indole-3-acetic acid-amido synthetase GH3.10	CpGH3-10	1.65211	0	Conjugation
Auxin	map04075: Plant hormone signal transduction	K14487	GH3	111796606	indole-3-acetic acid-amido synthetase GH3.6-like	CpGH3-6	1.48607	0	Conjugation
Auxin	map04075: Plant hormone signal transduction	K14488	SAUR	111790311	auxin-responsive protein SAUR32-like	CpSAUR32-1	1.42798	0	Signaling and response
Auxin		K14664	ILR1	111803622	IAA-amino acid hydrolase ILR1-like 3	CpILR1-3	1.35457	0	Conjugation
Auxin	map04075: Plant hormone signal transduction	K14488	SAUR	111800676	auxin-responsive protein SAUR32-like	CpSAUR32-2	1.23143	0	Signaling and response
Auxin	map04075: Plant hormone signal transduction	K14486	ARF	111805696	auxin response factor 19-like	CpARF19	1.0016	0	Signaling and response
Auxin	map04075: Plant hormone signal transduction	K14488	SAUR	111795187	auxin-responsive protein SAUR24-like	CpSAUR24	-1.07388	0	Signaling and response
Auxin				111807548	auxin-induced in root cultures protein 12-like	CpAIR12	-1.15755	0	Response
Auxin	map04075: Plant hormone signal transduction	K14488	SAUR	111788309	auxin-responsive protein SAUR32-like	CpSAUR32-3	-1.17421	0	Signaling and response
Auxin				111778510	auxin-binding protein ABP19a-like isoform X1	CpABP19	-1.46841	0	Perception
Auxin	map04075: Plant hormone signal transduction	K14484	IAA	111779305	auxin-responsive protein IAA14-like	CpIAA14	-5.3759	0	Signaling and response
Brassinosteroid	map04075: Plant hormone signal transduction	K14502	BIN2	111811903	shaggy-related protein kinase zeta-like	CpBIN2-2	1.16711	0	Signaling and response
Brassinosteroid	map04075: Plant hormone signal transduction	K14502	BIN2	111792993	shaggy-related protein kinase zeta-like	CpBIN2-1	1.0176	0	Signaling and response
Brassinosteroid	map04075: Plant hormone signal transduction	K14504	TCH4	111779693	xyloglucan endotransglucosylase/hydrolase protein 22-like	CpTCH4-1	-2.13069	-2.63896	Signaling and response
Brassinosteroid	map04075: Plant hormone signal transduction	K14504	TCH4	111785686	xyloglucan endotransglucosylase/hydrolase protein 22-like	CpTCH4-2	-2.16416	-2.67559	Signaling and response
Cytokinin		K22522	LOG	111788991	cytokinin riboside 5'-monophosphate phosphoribohydrolase LOG3-like	CpLOG3	7.16864	4.35246	Activation
Cytokinin	map04075: Plant hormone signal transduction	K14490	AHP	111784037	histidine-containing phosphotransfer protein 1-like	CpAHP1-1	2.77996	1.66124	Signaling and response
Cytokinin	map04075: Plant hormone signal transduction	K14490	AHP	111806770	histidine-containing phosphotransfer protein 1-like	CpAHP1-2	1.26322	0	Signaling and response
Cytokinin	map04075: Plant hormone signal transduction	K14491	B-ARR	111779181	two-component response regulator ORR21-like isoform X1	CpRR21	-4.35536	0	Signaling and response
Cytokinin	map04075: Plant hormone signal transduction	K14490	AHP	111788680	histidine-containing phosphotransfer protein 4-like isoform X1	CpAHP4	-4.56991	0	Signaling and response
Cytokinin	map04075: Plant hormone signal transduction	K14490	AHP	111789652	pseudo histidine-containing phosphotransfer protein 6-like	CpAHP6	-5.06482	0	Signaling and response
Ethylene	map00270: Cysteine and methionine metabolism	K01762	ACS 4.4.1.14	111780669	1-aminocyclopropane-1-carboxylate synthase 7	CpACS27	5.21	7.16216	Biosynthesis
Ethylene	map00270: Cysteine and methionine metabolism	K01762	ACS 4.4.1.14	111805837	1-aminocyclopropane-1-carboxylate synthase CMA101-like	CpACS11	8.69904	6.0577	Biosynthesis
Ethylene		K09286	EREBP	111781063	ethylene-responsive transcription factor RAP2-13-like	CpRAP2-13	3.13657	3.66695	Response
Ethylene	map04075: Plant hormone signal transduction	K14516	ERF1	111791372	ethylene-responsive transcription factor 1B	CpERF1B-1	4.4458	2.63587	Signaling and response
Ethylene	map04075: Plant hormone signal transduction	K14516	ERF1	111800217	ethylene-responsive transcription factor 1B-like	CpERF1B-2	4.36016	2.15344	Signaling and response
Ethylene	map00270: Cysteine and methionine metabolism	K05933	E1.14.17.4	111799900	1-aminocyclopropane-1-carboxylate oxidase homolog 1-like isoform X1	CpACO1-2	1.97128	1.65188	Biosynthesis
Ethylene	map00270: Cysteine and methionine metabolism	K05933	E1.14.17.4	111803966	1-aminocyclopropane-1-carboxylate oxidase 3-like	CpACO2A-1	1.40157	1.59801	Biosynthesis
Ethylene	map00270: Cysteine and methionine metabolism	K05933	E1.14.17.4	111785854	1-aminocyclopropane-1-carboxylate oxidase 3-like isoform X1	CpACO2A-2	1.41352	1.56423	Biosynthesis
Ethylene		K09286	EREBP	111777378	ethylene-responsive transcription factor RAP2-11-like	CpRAP2-11-1	1.38311	1.2941	Response
Ethylene		K09286	EREBP	111795030	ethylene-responsive transcription factor ERF106-like	CpERF106-1	1.45467	1.27655	Signaling and response
Ethylene		K09286	EREBP	111804094	ethylene-responsive transcription factor ERF060-like	CpERF060	2.27017	1.24933	Signaling and response
Ethylene		K09286	EREBP	111806370	ethylene-responsive transcription factor ERF062-like	CpERF062-1	4.34346	0	Signaling and response
Ethylene		K09286	EREBP	111783978	ethylene-responsive transcription factor RAP2-11-like	CpRAP2-11-2	3.48675	0	Response
Ethylene		K09286	EREBP	111796796	ethylene-responsive transcription factor ERF022-like	CpERF022	2.8418	0	Signaling and response
Ethylene	map04075: Plant hormone signal transduction	K14514	EIN3	111799261	ETHYLENE INSENSITIVE 3-like 1 protein	CpEIN3-1	1.80204	0	Signaling and response
Ethylene		K09286	EREBP	111778941	ethylene-responsive transcription factor ERF062-like	CpERF062-2	1.7977	0	Signaling and response
Ethylene	map00270: Cysteine and methionine metabolism	K05933	E1.14.17.4	111799889	1-aminocyclopropane-1-carboxylate oxidase homolog 1-like	CpACO1-3	1.7467	0	Biosynthesis
Ethylene		K09286	EREBP	111793366	ethylene-responsive transcription factor RAP2-2-like	CpRAP2-2	1.72329	0	Response
Ethylene	map00270: Cysteine and methionine metabolism	K05933	E1.14.17.4	111778424	1-aminocyclopropane-1-carboxylate oxidase homolog 3-like	CpACO3	1.55755	0	Biosynthesis
Ethylene		K09286	EREBP	111810477	ethylene-responsive transcription factor 2-like	CpERF2-1	1.47667	0	Signaling and response
Ethylene		K09286	EREBP	111805074	ethylene-responsive transcription factor RAP2-1-like	CpRAP2-1	1.42848	0	Response
Ethylene	map04075: Plant hormone signal transduction	K14514	EIN3	111808572	ETHYLENE INSENSITIVE 3-like 1 protein	CpEIN3-2	1.32675	0	Signaling and response
Ethylene	map04075: Plant hormone signal transduction	K14514	EIN3	111809300	ETHYLENE INSENSITIVE 3-like 1 protein	CpEIN3-3	1.30155	0	Signaling and response
Ethylene		K09286	EREBP	111808954	ethylene-responsive transcription factor ERF106-like	CpERF106-2	1.28084	0	Signaling and response
Ethylene		K09286	EREBP	111783414	ethylene-responsive transcription factor 12	CpERF12	1.241	0	Signaling and response
Ethylene		K09286	EREBP	111776494	ethylene-responsive transcription factor 3-like	CpERF3	1.21922	0	Signaling and response
Ethylene		K09286	EREBP	111783401	ethylene-responsive transcription factor 8-like	CpERF8	1.1843	0	Signaling and response
Ethylene		K09286	EREBP	111801091	ethylene-responsive transcription factor 2-like	CpERF2-2	1.17676	0	Signaling and response
Ethylene		K09285	ANT	111798903	AP2-like ethylene-responsive transcription factor AIL1	CpAIL1	-1.14336	0	Response
Ethylene		K09286	EREBP	111801395	ethylene-responsive transcription factor WRI1-like	CpWRI1	-1.15756	0	Response
Ethylene	map04075: Plant hormone signal transduction	K14514	EIN3	111788823	putative ETHYLENE INSENSITIVE 3-like 4 protein	CpEIN3-4	-1.37171	0	Signaling and response
Ethylene	map00270: Cysteine and methionine metabolism	K05953	NAS 2.5.1.43	111792563	nicotianamine synthase-like	CpNAS	-1.4073	0	Biosynthesis
Ethylene	map00270: Cysteine and methionine metabolism	K05933	E1.14.17.4	111781519	1-aminocyclopropane-1-carboxylate oxidase 3	CpACO2B	-2.68676	0	Signaling and response
Gibberellin	map00904: Diterpenoid biosynthesis	K04125	GA2ox 1.14.11.13	111782673	gibberellin 2-beta-dioxygenase-like	CpGA2oxB	3.18387	1.36356	Inactivation
Gibberellin	map00904: Diterpenoid biosynthesis	K04125	GA2ox 1.14.11.13	111809748	gibberellin 2-beta-dioxygenase 1-like	CpGA2ox1	3.42464	0	Inactivation
Gibberellin	map00904: Diterpenoid biosynthesis	K04120	E5.5.1.13	111776354	ent-copalyl diphosphate synthase, chloroplastic isoform X1	CpCPS2	2.08356	0	Biosynthesis
Gibberellin	map00904: Diterpenoid biosynthesis	K04125	GA2ox 1.14.11.13	111778704	gibberellin 2-beta-dioxygenase 8-like	CpGA2ox8	1.74641	0	Inactivation
Gibberellin	map00904: Diterpenoid biosynthesis	K04123	KAO 1.14.14.107	111778200	ent-kaurenoic acid oxidase 2-like	CpKAO2	1.32331	0	Biosynthesis
Gibberellin	map04075: Plant hormone signal transduction	K14493	GID1	111807130	gibberellin receptor GID1B-like	CpGID1B-1	1.14995	0	Signaling and response
Gibberellin	map00904: Diterpenoid biosynthesis	K04125	GA2ox 1.14.11.13	111804480	gibberellin 2-beta-dioxygenase	CpGA2oxA	1.03431	0	Inactivation
Gibberellin	map04075: Plant hormone signal transduction	K14493	GID1	111807143	gibberellin receptor GID1B-like	CpGID1B-2	1.03395	0	Signaling and response
Gibberellin	map00904: Diterpenoid biosynthesis	K04122	GA3 1.14.14.86	111797494	ent-kaurene oxidase, chloroplastic-like	CpKO1	1.01987	0	Biosynthesis
Gibberellin	map00904: Diterpenoid biosynthesis	K05282	GA20ox 1.14.11.12	111781930	gibberellin 20 oxidase 1-D-like	CpGA20ox1	-1.20168	0	Biosynthesis
Gibberellin	map00904: Diterpenoid biosynthesis	K05282	GA20ox 1.14.11.12	111807554	gibberellin 20-oxidase-like protein	CpGA20ox2	-1.3528	0	Biosynthesis
Jamonate	map04075: Plant hormone signal transduction	K13422	MYC2	111800158	transcription factor MYC2-like	CpMYC2	1.73109	4.31936	Signaling and response
Jamonate	map00592: alpha-Linolenic acid metabolism	K00232	ACX 1.3.3.6	111809947	acyl-coenzyme A oxidase, peroxisomal	CpACX	1.37367	1.09137	Biosynthesis
Jamonate	map00592: alpha-Linolenic acid metabolism	K07513	ACAA1 2.3.1.16	111789904	3-ketoacyl-CoA thiolase 2, peroxisomal	CpKAT	1.76531	0	Biosynthesis
Jamonate	map04075: Plant hormone signal transduction	K13464	JAZ	111792605	protein TIFY 10A-like	CpJAZB	1.7577	0	Signaling and response
Jamonate	map00592: alpha-Linolenic acid metabolism	K10526	OPCL1 6.2.1.-	111786431	4-coumarate--CoA ligase-like 5	CpOPCL5	1.41983	0	Biosynthesis
Jamonate	map00592: alpha-Linolenic acid metabolism	K05894	OPR 1.3.1.42	111780745	12-oxophytodienoate reductase 3-like	CpOPR3	1.34656	0	Biosynthesis
Jamonate	map04075: Plant hormone signal transduction	K13464	JAZ	111780267	protein TIFY 10a-like	CpJAZA	1.30894	0	Signaling and response
Jamonate	map04075: Plant hormone signal transduction	K14506	JAR1	111800387	jasmonic acid-amido synthetase JAR1	CpJAR1	1.29826	0	Conjugation and activation
Jamonate	map00592: alpha-Linolenic acid metabolism	K00454	LOX2S 1.13.11.12	111778977	linoleate 13S-lipoxygenase 3-1, chloroplastic-like	CpLOX3	1.27312	0	Biosynthesis
Jamonate	map00592: alpha-Linolenic acid metabolism	K08241	E2.1.1.141	111789214	jasmonate O-methyltransferase-like	CpJMT	-4.10948	0	Inactivation
Salicylic Acid	map04075: Plant hormone signal transduction	K14431	TGA	111791148	bZIP transcription factor TGA10	CpTGA10	-1.55146	0	Signaling and response

## Sheet: Supplementary Table S3
Supplementary Table S3: Primers used for gene expression and genotyping.
Gene	Primer	Sequence	Function
CpACS11A	F	CGTCGTCTTAAGGCCTTTG	Gene expresión
	R	GGTGTACCTAATTTAACGCAAC
CpACO2A	F	GGAGGGAGAGGAAGATAAGG	Gene expresión
	R	TGGGTTATTGGAAAATGGAG
CpACS27A	F	CCAATACGGACGGTGAA	Gene expresión
	R	GGAGAAGCTGAAGAAGGAAG
CpETR1A	F	AAAGGAGAGCTGCCTGAGAGTC	Gene expresión
	R	CACGACGCTCTATAAGTTCCGA
CpETR1B	F	GAGCGTCGGGTTCTATTCGA	Gene expresión
	R	AACCTGGGATATGCCTTGTATGTAC
CpEF1α	F	CGTCAAGAAGAAATAAGCCA	Gene expresión
	R	CTACTACGAGAGAGAGAGCCG
CpACT	F	CCTCTCAATCCCAAAGCTA	Gene expresión
	R	CGGCCTGGATAGCAACATA
CpETR1B	F	GGTTCTTGTTCAGTTTGGTG	Genotyping
	R	ATAATATGTACAAGCATAAGGGCA
	Probe C	FAM—TTTAACCGCTGTGGTATCGTGTGCAA—BHQ1
	Probe T	HEX—TTTAATCGCTGTGGTATCGTGTGCAA—BHQ1
